# Supplementary material for: ﻿Taxonomic revision of the Cyathulaachyranthoides group (Amaranthaceae, Achyranthoids) in continental Africa and Madagascar
Source: PhytoKeys. 2025 Aug 1;260:237–68. doi: 10.3897/phytokeys.260.162975 (PMC12334925; doi:10.3897/phytokeys.260.162975)
Supplement: XML Treatment for Cyathula achyranthoides [file phytokeys.260.162975-treatment1.xml]

<!DOCTYPE tp:taxon-treatment
  PUBLIC "-//TaxonX//DTD Taxonomic Treatment Publishing DTD v0 20100105//EN" "tax-treatment-NSO.dtd">
<tp:taxon-treatment xmlns:tp="http://www.plazi.org/taxpub"><tp:treatment-meta><kwd-group><label>Taxon classification</label><kwd>
                <named-content content-type="kingdom">Plantae</named-content>
              </kwd><kwd>
                <named-content content-type="order">Caryophyllales</named-content>
              </kwd><kwd>
                <named-content content-type="family">Amaranthaceae</named-content>
              </kwd></kwd-group><mixed-citation publication-type="journal"><person-group><name><surname>Sukhorukov</surname><given-names>Alexander P.</given-names></name><name><surname>Sennikov</surname><given-names>Alexander N.</given-names></name><name><surname>Cheek</surname><given-names>Martin</given-names></name><name><surname>Nusbaumer</surname><given-names>Louis</given-names></name><name><surname>Kushunina</surname><given-names>Maria</given-names></name><name><surname>Timonin</surname><given-names>Alexander C.</given-names></name></person-group><article-title>﻿Taxonomic revision of the <italic><tp:taxon-name><tp:taxon-name-part taxon-name-part-type="genus" reg="Cyathula">Cyathula</tp:taxon-name-part><tp:taxon-name-part taxon-name-part-type="species" reg="achyranthoides">achyranthoides</tp:taxon-name-part></tp:taxon-name></italic> group (<tp:taxon-name><tp:taxon-name-part taxon-name-part-type="family">Amaranthaceae</tp:taxon-name-part></tp:taxon-name>, Achyranthoids) in continental Africa and Madagascar</article-title><source>PhytoKeys</source><day>01</day><month>08</month><year>2025</year><volume>260</volume><fpage>237</fpage><lpage>268</lpage><pub-id pub-id-type="doi">10.3897/phytokeys.260.162975</pub-id></mixed-citation></tp:treatment-meta><tp:nomenclature><label>﻿</label><tp:taxon-name>
              <object-id xmlns:xlink="http://www.w3.org/1999/xlink" content-type="arpha" xlink:type="simple">0747A6D3-C787-53E1-8565-7B483AA6560F</object-id>
              <tp:taxon-name-part taxon-name-part-type="genus" reg="Cyathula">Cyathula</tp:taxon-name-part>
              <tp:taxon-name-part taxon-name-part-type="species" reg="achyranthoides">achyranthoides</tp:taxon-name-part>
            </tp:taxon-name><tp:taxon-authority>(Kunth) Moq. in DC., Prodr. 13(2): 326 (1849)</tp:taxon-authority><xref ref-type="fig" rid="F1">Fig. 1</xref><tp:nomenclature-citation-list><tp:nomenclature-citation><tp:taxon-name>
                  <tp:taxon-name-part taxon-name-part-type="genus" reg="Desmochaeta"/>
                  <tp:taxon-name-part taxon-name-part-type="species" reg="achyranthoides"/>
                </tp:taxon-name><comment>≡ <tp:taxon-name><tp:taxon-name-part taxon-name-part-type="genus" reg="Desmochaeta">Desmochaeta</tp:taxon-name-part><tp:taxon-name-part taxon-name-part-type="species" reg="achyranthoides">achyranthoides</tp:taxon-name-part></tp:taxon-name> Kunth, Nov. Gen. Sp. 2: 210 (1818). </comment></tp:nomenclature-citation><tp:nomenclature-citation><tp:taxon-name>
                  <tp:taxon-name-part taxon-name-part-type="genus" reg="Cyathula"/>
                  <tp:taxon-name-part taxon-name-part-type="species" reg="prostrata"/>
                </tp:taxon-name><comment>≡ <tp:taxon-name><tp:taxon-name-part taxon-name-part-type="genus" reg="Cyathula">Cyathula</tp:taxon-name-part><tp:taxon-name-part taxon-name-part-type="species" reg="prostrata">prostrata</tp:taxon-name-part><tp:taxon-name-part taxon-name-part-type="infraspecific-rank">var.</tp:taxon-name-part><tp:taxon-name-part taxon-name-part-type="variety" reg="achyranthoides">achyranthoides</tp:taxon-name-part></tp:taxon-name> (Kunth) Kuntze, Revis. Gen. Pl. 2: 542 (1891). </comment></tp:nomenclature-citation><tp:nomenclature-citation><tp:taxon-name>
                  <tp:taxon-name-part taxon-name-part-type="genus" reg="Desmochaeta"/>
                  <tp:taxon-name-part taxon-name-part-type="species" reg="densiflora"/>
                </tp:taxon-name><comment>= <tp:taxon-name><tp:taxon-name-part taxon-name-part-type="genus" reg="Desmochaeta">Desmochaeta</tp:taxon-name-part><tp:taxon-name-part taxon-name-part-type="species" reg="densiflora">densiflora</tp:taxon-name-part></tp:taxon-name> Kunth, Nov. Gen. Sp. 2: 211 (1818). </comment></tp:nomenclature-citation><tp:nomenclature-citation><tp:taxon-name>
                  <tp:taxon-name-part taxon-name-part-type="genus" reg="Pupalia"/>
                  <tp:taxon-name-part taxon-name-part-type="species" reg="densiflora"/>
                </tp:taxon-name><comment>≡ <tp:taxon-name><tp:taxon-name-part taxon-name-part-type="genus" reg="Pupalia">Pupalia</tp:taxon-name-part><tp:taxon-name-part taxon-name-part-type="species" reg="densiflora">densiflora</tp:taxon-name-part></tp:taxon-name> (Kunth) Mart., Nov. Gen. Sp. Pl. 2(1): 61, t. 156, 158 (1826). </comment></tp:nomenclature-citation><tp:nomenclature-citation><tp:taxon-name>
                  <tp:taxon-name-part taxon-name-part-type="genus" reg="Cyathula"/>
                  <tp:taxon-name-part taxon-name-part-type="species" reg="achyranthoides"/>
                </tp:taxon-name><comment>≡ <tp:taxon-name><tp:taxon-name-part taxon-name-part-type="genus" reg="Cyathula">Cyathula</tp:taxon-name-part><tp:taxon-name-part taxon-name-part-type="species" reg="achyranthoides">achyranthoides</tp:taxon-name-part><tp:taxon-name-part taxon-name-part-type="infraspecific-rank">var.</tp:taxon-name-part><tp:taxon-name-part taxon-name-part-type="variety" reg="densiflora">densiflora</tp:taxon-name-part></tp:taxon-name> (Kunth) Moq. in DC., Prodr. 13(2): 327 (1849). Holotype: [Colombia, Bolívar Department?] Rio Magdalena, [1801] Herb. Humboldt &amp; Bonpland (P00670029 – image seen!; isotype P00136028 – image seen!). Note. <xref ref-type="bibr" rid="B35">Kunth (1818)</xref> stated that the collections of both species, <tp:taxon-name><tp:taxon-name-part taxon-name-part-type="genus" reg="Desmochaeta">Desmochaeta</tp:taxon-name-part><tp:taxon-name-part taxon-name-part-type="species" reg="achyranthoides">achyranthoides</tp:taxon-name-part></tp:taxon-name> and <tp:taxon-name><tp:taxon-name-part taxon-name-part-type="genus" reg="Desmochaeta">D.</tp:taxon-name-part><tp:taxon-name-part taxon-name-part-type="species" reg="densiflora">densiflora</tp:taxon-name-part></tp:taxon-name>, originated from the same locality at Mompox. However, the original label of the type collection of the latter species does not mention Mompox, but only the Rio Magdalena River. This unnumbered collection could have originated elsewhere along the river, like at Bojorque [Bohorquez] as was previously stated on the type label. <xref ref-type="bibr" rid="B35">Kunth (1818)</xref> noted the differences between <tp:taxon-name><tp:taxon-name-part taxon-name-part-type="genus" reg="Desmochaeta">Desmochaeta</tp:taxon-name-part><tp:taxon-name-part taxon-name-part-type="species" reg="achyranthoides">achyranthoides</tp:taxon-name-part></tp:taxon-name> and <tp:taxon-name><tp:taxon-name-part taxon-name-part-type="genus" reg="Desmochaeta">D.</tp:taxon-name-part><tp:taxon-name-part taxon-name-part-type="species" reg="densiflora">densiflora</tp:taxon-name-part></tp:taxon-name> as follows: stems pubescent vs. glabrous, leaves longer vs. shorter, acuminate vs. acute, pubescent vs. less hairy, inflorescences slightly vs. densely pubescent, perianth [of the fertile flowers] throughout finely vs. basally and apically pubescent. These differences seem to be insignificant and likely fall within the natural variability of <tp:taxon-name><tp:taxon-name-part taxon-name-part-type="genus" reg="Cyathula">C.</tp:taxon-name-part><tp:taxon-name-part taxon-name-part-type="species" reg="achyranthoides">achyranthoides</tp:taxon-name-part></tp:taxon-name>. It should be noted that the perianth segments lose their pubescence during fruiting, which often makes them appear more glabrous than they do at flowering. </comment></tp:nomenclature-citation><tp:nomenclature-citation><tp:taxon-name>
                  <tp:taxon-name-part taxon-name-part-type="genus" reg="Desmochaeta"/>
                  <tp:taxon-name-part taxon-name-part-type="species" reg="uncinata"/>
                </tp:taxon-name><comment>= <tp:taxon-name><tp:taxon-name-part taxon-name-part-type="genus" reg="Desmochaeta">Desmochaeta</tp:taxon-name-part><tp:taxon-name-part taxon-name-part-type="species" reg="uncinata">uncinata</tp:taxon-name-part></tp:taxon-name> Willd. ex Roem. &amp; Schult., Syst. Veg., ed. 15, 5: 554 (1819). Holotype: [Colombia, Bolívar Department, Santa Cruz de Mompox, Rio Magdalena, April 1801], A. Humboldt 1507 (B-W05006-020 – image seen!; isotypes P00670028, P00136029). Note. As follows from the collection number and plant characters, this species was described on the basis of a duplicate specimen from the type collection of <tp:taxon-name><tp:taxon-name-part taxon-name-part-type="genus" reg="Desmochaeta">Desmochaeta</tp:taxon-name-part><tp:taxon-name-part taxon-name-part-type="species" reg="achyranthoides">achyranthoides</tp:taxon-name-part></tp:taxon-name> Kunth. Due to the brevity of the original description and the lack of the collection number in the protologue of <tp:taxon-name><tp:taxon-name-part taxon-name-part-type="genus" reg="Desmochaeta">Desmochaeta</tp:taxon-name-part><tp:taxon-name-part taxon-name-part-type="species" reg="uncinata">uncinata</tp:taxon-name-part></tp:taxon-name> Willd. ex Roem. &amp; Schult., <xref ref-type="bibr" rid="B36">Kunth (1820)</xref> was not able to recognise the synonymy when he aligned the South American taxa described from the collection of Willdenow with his own species. </comment></tp:nomenclature-citation><tp:nomenclature-citation><tp:taxon-name>
                  <tp:taxon-name-part taxon-name-part-type="genus" reg="Cyathula"/>
                  <tp:taxon-name-part taxon-name-part-type="species" reg="achyranthoides"/>
                </tp:taxon-name><comment>= <tp:taxon-name><tp:taxon-name-part taxon-name-part-type="genus" reg="Cyathula">Cyathula</tp:taxon-name-part><tp:taxon-name-part taxon-name-part-type="species" reg="achyranthoides">achyranthoides</tp:taxon-name-part><tp:taxon-name-part taxon-name-part-type="infraspecific-rank">var.</tp:taxon-name-part><tp:taxon-name-part taxon-name-part-type="variety" reg="glabrescens">glabrescens</tp:taxon-name-part></tp:taxon-name> Moq. in DC., Prodr. 13(2): 327 (1849). Holotype: Guiane anglaise [Guyana], 1839, Schomburgk 697 (G-DC [G00688954!]; isotype P00609947 – image seen!). Note. <xref ref-type="bibr" rid="B38">Moquin-Tandon (1849)</xref> indicated that this variety was based on a single specimen at G-DC, which is the holotype. That specimen represents a stem collected in fruit. The hairs on the fertile flowers have partially fallen off; for this reason, the plant looks less hairy. </comment></tp:nomenclature-citation><tp:nomenclature-citation><tp:taxon-name>
                  <tp:taxon-name-part taxon-name-part-type="genus" reg="Achyranthes"/>
                  <tp:taxon-name-part taxon-name-part-type="species" reg="hirtiflora"/>
                </tp:taxon-name><comment>= <tp:taxon-name><tp:taxon-name-part taxon-name-part-type="genus" reg="Achyranthes">Achyranthes</tp:taxon-name-part><tp:taxon-name-part taxon-name-part-type="species" reg="hirtiflora">hirtiflora</tp:taxon-name-part></tp:taxon-name> A.Rich. in Sagra, Hist. Fis. Cuba 11: 175 (1850). Lectotype (designated here). Cuba, Ramon de la Sagra s.n. (P04558206–image seen!). </comment></tp:nomenclature-citation></tp:nomenclature-citation-list></tp:nomenclature><tp:treatment-sec sec-type="Holotype" id="SECID0E5PAE"><title>Holotype.</title><p>[Colombia, Bolívar Department] Rio Magdalena, [Santa Cruz de] Mompox, [April 1801], Herb. Humboldt &amp; Bonpland 1507 (P00670028 – image seen!; isotypes B-W05006-020 – image seen!, P00136029 – image seen!). Note. The type specimens have been curatorially mislabelled as collected at Bojorque [Bohorquez], which is situated in the Atlántico Department of Colombia.</p><fig id="F1" position="float" orientation="portrait"><object-id xmlns:xlink="http://www.w3.org/1999/xlink" content-type="doi" xlink:type="simple">10.3897/phytokeys.260.162975.figure1</object-id><object-id xmlns:xlink="http://www.w3.org/1999/xlink" content-type="arpha" xlink:type="simple">3840297D-B5E5-597E-821D-EA5516C97A79</object-id><label>Figure 1.</label><caption><p><italic><tp:taxon-name><tp:taxon-name-part taxon-name-part-type="genus" reg="Cyathula">Cyathula</tp:taxon-name-part><tp:taxon-name-part taxon-name-part-type="species" reg="achyranthoides">achyranthoides</tp:taxon-name-part></tp:taxon-name></italic>. A. Leaves; B. Inflorescence (Nicaragua, El Brujo, 11.97984, -86.26455). Photographer: Sune Holt.</p></caption><graphic xmlns:xlink="http://www.w3.org/1999/xlink" xlink:href="phytokeys-260-237_article-162975__-g001.jpg" position="float" orientation="portrait" xlink:type="simple" id="oo_1385816.jpg"><uri content-type="original_file" xlink:type="simple">https://binary.pensoft.net/fig/1385816</uri></graphic></fig></tp:treatment-sec><tp:treatment-sec sec-type="notes" id="SECID0E2QAE"><title>Note.</title><p>This species was cited as a synonym of <italic><tp:taxon-name><tp:taxon-name-part taxon-name-part-type="genus" reg="Cyathula">Cyathula</tp:taxon-name-part><tp:taxon-name-part taxon-name-part-type="species" reg="achyranthoides">achyranthoides</tp:taxon-name-part></tp:taxon-name></italic> (<xref ref-type="bibr" rid="B50">Standley 1917</xref>; <xref ref-type="bibr" rid="B21">Duke 1961</xref>; <xref ref-type="bibr" rid="B1">Acevedo-Rodríguez and Strong 2012</xref>; <xref ref-type="bibr" rid="B27">Greuter and Rodríguez 2017</xref>) or <italic><tp:taxon-name><tp:taxon-name-part taxon-name-part-type="genus" reg="Cyathula">C.</tp:taxon-name-part><tp:taxon-name-part taxon-name-part-type="species" reg="prostrata">prostrata</tp:taxon-name-part></tp:taxon-name></italic> (<xref ref-type="bibr" rid="B28">Grisebach 1866</xref>; <xref ref-type="bibr" rid="B44">Sauvalle 1870</xref>). In fact, one of the two specimens available, P04558205, represents a true <italic><tp:taxon-name><tp:taxon-name-part taxon-name-part-type="genus" reg="Achyranthes">Achyranthes</tp:taxon-name-part></tp:taxon-name></italic> with glabrous flowers arranged in spikes. This specimen is <italic><tp:taxon-name><tp:taxon-name-part taxon-name-part-type="genus" reg="Achyranthes">A.</tp:taxon-name-part><tp:taxon-name-part taxon-name-part-type="species" reg="fruticosa">fruticosa</tp:taxon-name-part></tp:taxon-name></italic> Lam., which is native to Central America (<xref ref-type="bibr" rid="B56">Sukhorukov et al. 2024</xref>). The other specimen, P04558206, which is selected here as lectotype is <italic><tp:taxon-name><tp:taxon-name-part taxon-name-part-type="genus" reg="Cyathula">Cyathula</tp:taxon-name-part><tp:taxon-name-part taxon-name-part-type="species" reg="achyranthoides">achyranthoides</tp:taxon-name-part></tp:taxon-name></italic>. This choice is in agreement with the original description of <italic><tp:taxon-name><tp:taxon-name-part taxon-name-part-type="genus" reg="Achyranthes">Achyranthes</tp:taxon-name-part><tp:taxon-name-part taxon-name-part-type="species" reg="hirtiflora">hirtiflora</tp:taxon-name-part></tp:taxon-name></italic> whose flowers were described as lanate (<xref ref-type="bibr" rid="B43">Richard 1850</xref>).</p></tp:treatment-sec><tp:treatment-sec sec-type="description" id="SECID0E6TAE"><title>Description.</title><p><bold><italic>Perennial herbs</italic></bold> up to 1 m high, rooting at nodes (sometimes flowering in the first year and resembling an annual); <bold><italic>leaf pairs</italic></bold> 3–4 on each branch; <bold><italic>leaves</italic></bold> oblong, shortly petiolate (petioles up to 15 mm long), apically long-attenuate, 40–150(170) × 20–50(70) mm, sparsely pubescent below with appressed hairs mostly on the veins, sometimes glabrous on both sides; <bold><italic>bract</italic></bold> subtending each cyme (persistent on the inflorescence axis) 2.0 mm long; <bold><italic>synflorescences</italic></bold> rather dense or rarely interrupted in lower part, main florescence 70–150(170–200) mm long, paracladia present; <bold><italic>cymes</italic></bold> (Fig. <xref ref-type="fig" rid="F2">2A</xref>) asymmetric, with two unequal, narrowly oblong, mucronate first-ordered bracteoles (or <italic>br1</italic>: Fig. <xref ref-type="fig" rid="F3">3A, B</xref>) and consisting of <bold><italic>fertile part</italic></bold> of a cyme (one perfect flower) and <bold><italic>sterile part</italic></bold> mostly located on one side of the fertile flower (sometimes one very short and almost unnoticeable rudimentary flower is located on the other side of the fertile flower); <bold><italic>sterile part</italic></bold> with a pedicel 1.0–1.5 mm long, bearing one sterile flower with perianth segments and two uncinate second-ordered bracteoles (<italic>br2</italic>) 2.5–4.0 mm long, each <italic>br2</italic> has axillary highly rudimentary flowers accompanied by paired bracteoles beneath (<italic>br3</italic>) shorter than <italic>br2</italic>; <bold><italic>sterile flower</italic></bold> with a narrowly cylindrical perianth 1.5–2.5 mm long, acuminate or rarely two of five segments ± uncinate; thus, each cyme has at least 6(8) unequal uncinae; <bold><italic>fertile flower</italic></bold> with five green perianth segments 3.0–4.0 mm long, pubescent with curved hairs and often glabrescent at fruiting, each segment mucronulate and three-nerved; <bold><italic>pseudostaminodes</italic></bold> 0.2–0.3 mm long, entire; <bold><italic>anthers</italic></bold> 0.3–0.4 mm long; <bold><italic>style</italic></bold> (with capitate stigma) 0.6–1.0 mm long; <bold><italic>fruit</italic></bold> (without style) 1.8–2.4 mm long; <bold><italic>seed coat</italic></bold> brown, thin; <bold><italic>radicle</italic></bold> pointing upwards.</p><fig id="F2" position="float" orientation="portrait"><object-id xmlns:xlink="http://www.w3.org/1999/xlink" content-type="doi" xlink:type="simple">10.3897/phytokeys.260.162975.figure2</object-id><object-id xmlns:xlink="http://www.w3.org/1999/xlink" content-type="arpha" xlink:type="simple">96AE7F1E-DAB6-5B7E-B3B3-CC1AD40F242B</object-id><label>Figure 2.</label><caption><p>Cymes of studied <italic><tp:taxon-name><tp:taxon-name-part taxon-name-part-type="genus" reg="Cyathula">Cyathula</tp:taxon-name-part></tp:taxon-name></italic> species. A. <italic><tp:taxon-name><tp:taxon-name-part taxon-name-part-type="genus" reg="Cyathula">C.</tp:taxon-name-part><tp:taxon-name-part taxon-name-part-type="species" reg="achyranthoides">achyranthoides</tp:taxon-name-part></tp:taxon-name></italic>; B. <italic><tp:taxon-name><tp:taxon-name-part taxon-name-part-type="genus" reg="Cyathula">C.</tp:taxon-name-part><tp:taxon-name-part taxon-name-part-type="species" reg="brevispicata">brevispicata</tp:taxon-name-part></tp:taxon-name></italic>; C. Sterile flower of <italic><tp:taxon-name><tp:taxon-name-part taxon-name-part-type="genus" reg="Cyathula">C.</tp:taxon-name-part><tp:taxon-name-part taxon-name-part-type="species" reg="brevispicata">brevispicata</tp:taxon-name-part></tp:taxon-name></italic> with bracteoles; D. <italic><tp:taxon-name><tp:taxon-name-part taxon-name-part-type="genus" reg="Cyathula">C.</tp:taxon-name-part><tp:taxon-name-part taxon-name-part-type="species" reg="fernando-poensis">fernando-poensis</tp:taxon-name-part></tp:taxon-name></italic>; E. <italic><tp:taxon-name><tp:taxon-name-part taxon-name-part-type="genus" reg="Cyathula">C.</tp:taxon-name-part><tp:taxon-name-part taxon-name-part-type="species" reg="geminata">geminata</tp:taxon-name-part></tp:taxon-name></italic>; F. <italic><tp:taxon-name><tp:taxon-name-part taxon-name-part-type="genus" reg="Cyathula">C.</tp:taxon-name-part><tp:taxon-name-part taxon-name-part-type="species" reg="prostrata">prostrata</tp:taxon-name-part></tp:taxon-name></italic>. Abbreviations: br1, br 2 – bracteoles of the first and second orders, sp – sterile part, ff – fertile flower. Scale bars: 1 mm.</p></caption><graphic xmlns:xlink="http://www.w3.org/1999/xlink" xlink:href="phytokeys-260-237_article-162975__-g002.jpg" position="float" orientation="portrait" xlink:type="simple" id="oo_1385817.jpg"><uri content-type="original_file" xlink:type="simple">https://binary.pensoft.net/fig/1385817</uri></graphic></fig><fig id="F3" position="float" orientation="portrait"><object-id xmlns:xlink="http://www.w3.org/1999/xlink" content-type="doi" xlink:type="simple">10.3897/phytokeys.260.162975.figure3</object-id><object-id xmlns:xlink="http://www.w3.org/1999/xlink" content-type="arpha" xlink:type="simple">DAEFA89B-92BF-5F06-A0FD-D64A578E6751</object-id><label>Figure 3.</label><caption><p>Simplified cyme architecture in the <italic><tp:taxon-name><tp:taxon-name-part taxon-name-part-type="genus" reg="Cyathula">Cyathula</tp:taxon-name-part><tp:taxon-name-part taxon-name-part-type="species" reg="achyranthoides">achyranthoides</tp:taxon-name-part></tp:taxon-name></italic> group and related <italic><tp:taxon-name><tp:taxon-name-part taxon-name-part-type="genus" reg="Cyathula">C.</tp:taxon-name-part><tp:taxon-name-part taxon-name-part-type="species" reg="prostrata">prostrata</tp:taxon-name-part></tp:taxon-name></italic>. A, B. Asymmetric cymes of <italic><tp:taxon-name><tp:taxon-name-part taxon-name-part-type="genus" reg="Cyathula">C.</tp:taxon-name-part><tp:taxon-name-part taxon-name-part-type="species" reg="achyranthoides">achyranthoides</tp:taxon-name-part></tp:taxon-name></italic> and <italic><tp:taxon-name><tp:taxon-name-part taxon-name-part-type="genus" reg="Cyathula">C.</tp:taxon-name-part><tp:taxon-name-part taxon-name-part-type="species" reg="geminata">geminata</tp:taxon-name-part></tp:taxon-name></italic> including the common type (A) with a sterile part with one sterile flower (sf) located on one side of the fertile flower (ff), and deviating type (B) with one sessile rudimentary flower or bracteole(s); C. Symmetric cyme of <italic><tp:taxon-name><tp:taxon-name-part taxon-name-part-type="genus" reg="Cyathula">C.</tp:taxon-name-part><tp:taxon-name-part taxon-name-part-type="species" reg="aethiopica">aethiopica</tp:taxon-name-part></tp:taxon-name></italic>, <italic><tp:taxon-name><tp:taxon-name-part taxon-name-part-type="genus" reg="Cyathula">C.</tp:taxon-name-part><tp:taxon-name-part taxon-name-part-type="species" reg="brevispicata">brevispicata</tp:taxon-name-part></tp:taxon-name></italic> and <italic><tp:taxon-name><tp:taxon-name-part taxon-name-part-type="genus" reg="Cyathula">C.</tp:taxon-name-part><tp:taxon-name-part taxon-name-part-type="species" reg="fernando-poensis">fernando-poensis</tp:taxon-name-part></tp:taxon-name></italic> with one fertile flower (ff) and two sterile flowers (sf) located laterally; D. Symmetric cyme of <italic><tp:taxon-name><tp:taxon-name-part taxon-name-part-type="genus" reg="Cyathula">C.</tp:taxon-name-part><tp:taxon-name-part taxon-name-part-type="species" reg="prostrata">prostrata</tp:taxon-name-part></tp:taxon-name></italic> with three fertile flowers and sterile parts with sterile flowers. Abbreviations: <italic>br1</italic>, <italic>br2</italic>, <italic>br3</italic>, and <italic>br4</italic> – uncinate or non-uncinate bracteoles of different orders, X – rudimentary flowers of the sterile part.</p></caption><graphic xmlns:xlink="http://www.w3.org/1999/xlink" xlink:href="phytokeys-260-237_article-162975__-g003.jpg" position="float" orientation="portrait" xlink:type="simple" id="oo_1385818.jpg"><uri content-type="original_file" xlink:type="simple">https://binary.pensoft.net/fig/1385818</uri></graphic></fig></tp:treatment-sec><tp:treatment-sec sec-type="habitat" id="SECID0EP3AE"><title>Habitat.</title><p>Tropical forests up to 1150(1500) m a.s.l. and rough ground; a common weed in many localities of Central America (<xref ref-type="bibr" rid="B54">Standley and Steyermark 1946</xref>; <xref ref-type="bibr" rid="B9">Burger 1983</xref>). The presence at higher elevations in Colombia (1800 m a.s.l.: <xref ref-type="bibr" rid="B45">Schellenberg et al. (1914)</xref>) is either exceptional or erroneous. In the West Indies, the species is mostly restricted to the Greater Antilles (<xref ref-type="bibr" rid="B1">Acevedo-Rodríguez and Strong 2012</xref>) and absent or very rare on the Lesser Antilles (<xref ref-type="bibr" rid="B34">Kellogg 1988</xref>).</p></tp:treatment-sec><tp:treatment-sec sec-type="IUCN Category" id="SECID0EJ4AE"><title>IUCN Category.</title><p>Besides the natural habitat of <italic><tp:taxon-name><tp:taxon-name-part taxon-name-part-type="genus" reg="Cyathula">C.</tp:taxon-name-part><tp:taxon-name-part taxon-name-part-type="species" reg="achyranthoides">achyranthoides</tp:taxon-name-part></tp:taxon-name></italic> in forests, the species is also found on rough ground, being a noxious weed in many countries (see above). We evaluate <italic><tp:taxon-name><tp:taxon-name-part taxon-name-part-type="genus" reg="Cyathula">C.</tp:taxon-name-part><tp:taxon-name-part taxon-name-part-type="species" reg="achyranthoides">achyranthoides</tp:taxon-name-part></tp:taxon-name></italic> as a Least Concern (LC) species.</p></tp:treatment-sec><tp:treatment-sec sec-type="distribution" id="SECID0EF5AE"><title>Distribution</title><p><bold>(Fig. <xref ref-type="fig" rid="F4">4</xref>). Belize</bold>: [Stann Creek Distr.] All Pines, 11 Mar 1932, W.A. Schipp 777 (K005773478).</p><p><bold>Bolivia</bold>: [La Paz Dept.] Mapiri, 5000 ft [1524 m], Apr 1886, H.H. Rusby 1512 (K005773564); Yungas, 1890, M. Bang 505 (K005773563); Polo-Polo nr Coroico, 1912, O. Buchtien 686 (G, K005773562); Cochabamba Dept., San Rafaél, 24 Nov 1966, R.F. Steinbach 531 (F1645273, U1049813); Pando Dept., Nicolás Suárez, 15 Jan 1983, J.F. Casas 257610 (G); Beni Dept., José Ballivián Prov., 200 m a.s.l., 14 Dec 1994, J. Balderrama 373 (B100720368).</p><fig id="F4" position="float" orientation="portrait"><object-id xmlns:xlink="http://www.w3.org/1999/xlink" content-type="doi" xlink:type="simple">10.3897/phytokeys.260.162975.figure4</object-id><object-id xmlns:xlink="http://www.w3.org/1999/xlink" content-type="arpha" xlink:type="simple">396339F2-8196-55B3-A842-9E1C3D183B85</object-id><label>Figure 4.</label><caption><p>Distribution map of <italic><tp:taxon-name><tp:taxon-name-part taxon-name-part-type="genus" reg="Cyathula">Cyathula</tp:taxon-name-part><tp:taxon-name-part taxon-name-part-type="species" reg="achyranthoides">achyranthoides</tp:taxon-name-part></tp:taxon-name></italic>.</p></caption><graphic xmlns:xlink="http://www.w3.org/1999/xlink" xlink:href="phytokeys-260-237_article-162975__-g004.jpg" position="float" orientation="portrait" xlink:type="simple" id="oo_1385819.jpg"><uri content-type="original_file" xlink:type="simple">https://binary.pensoft.net/fig/1385819</uri></graphic></fig><p><bold>Brazil</bold>: nr Rio de Janeiro, Nov 1879, M. Glaziou (K); Rio Jurua, Oct 1900, E. Ule 5230 (G, K00111421); [Ceará State] Serra de Baturité, Sep 1910, E. Ule 9027 (G, K001207192, L1690980, NY00837888); Amazonas State, Rio Branco, 1912, J.G. Kuhlmann 2851 (RB00038465); Espirito Santo State. Rio Doce, Sep 1950, J.N. Vieira 12 (RB00038438); Amazonas State, Benjamin Constant Mun., 7 Sep 1962, A.P. Duarte 6856 (RB00038470); Bahia State, Ilheus, 2 Apr 1965, R.P. Belém &amp; M. Magalhaes 634 (K001207199, NY00493802); [Acre State] Rio Jurua, nr Cruzeiro do Sul, 27 Oct 1966, G.T. Prance &amp; al. 2907 (F1734964, K001207198, NY01212749, U1049762); Amazonas State, Beruri, 7 Apr 1967, M. Silva 810 (NY01212751); Paraná do Autáz-Mirim, 26 Aug 1973, C.C. Berg &amp; al. 19768 (K001207201, NY01212750, U1049754); Bahia State, Itabuna, 30 m a.s.l., 9 Mar 1977, R.M. Harley 19482 (K001207200, NY00493799, P05003751, U1049753); Mun. Ilheus, area de CEPEC (Centro de Pesquisas do Cacau), 22 km from Rodovia, 4 Feb 1982, J.L. Hage 1627 (K001207202); Maranhão State, Caru Reserve, 17 Jul 1996, L. Cormier 164 (NO0052749).</p><p><bold>Colombia (selected)</bold>: [Magdalena Dept.] Santa Marta, 1898–1901, H.H. Smith 1203 (G, K005773537); [Chocó Dept.] nr La Esmeralda, 750 m a.s.l., 19 Mar 1927, E. P. Killip &amp; A.C. Smith 20925 (US03543074); Boyacá Dept., Labranzagrande, 1150 m a.s.l., 1931, D.G. Amórtegui 339 (US03543072); Bogotá Region, Mt. Chapon, 3500 ft, 7 Jun 1932, A.E. Lawrance 171 (G, K005773538); Cauca Dept., between Gorgona &amp; Puerto Cabuyo, 1000 m a.s.l., 4 Jun 1943, J. Cuatrecasas 14503 (G); Antioquia Dept., Sonsón Mun., 23 Jan 1947, G. Gutiérrez 35544 (F1316964); [Antioquia Dept.] Heliconia, 28 Jun 1947, H. Daniel 3977 (F1283400); Rio Apaporis, between Rio Pacoa &amp; Rio Kananari, 17 Jun 1951, R.E. Schultes &amp; I. Cabrera 12605 (K005773539, US03543061); Rio Cacuetá, 2 May 1952, R.E. Schultes &amp; I. Cabrera 16350 (K005773540); [Chocó Region] Calima Valley, 2500 ft [762 m], 5 Sep 1962, D. Hugh-Jones 386 (K005773541); Santander Dept., Humid canyon, 700 m a.s.l., 18 Jul 1965, F.A. Barkley 35205 (WAG1290508); Chocó Dept., W of Unguía, 17 Jul 1975, A. Gentry &amp; L.E. Aguirre 15226 (F1841364); between Rios Vaupes &amp; Apaporis, 17 Sep 1976, J.L. Zarucchi 2066 (K005773530).</p><p><bold>Costa Rica (selected)</bold>: Guacimo, Aug 1901, anonymous 14669 (K00573477); San José Prov., nr El General, 950 m a.s.l., Nov 1936, A.F. Skutch 2904 (K005773482); Alajuela prov., Atenas, 28 Feb 1940, A. Smith 2467 (K005773483); Heredia Prov., Finca la Selva, 100 m a.s.l., 1 May 1981, J. Folsom 9978 (F2004755); Limón Prov., Talamanca, 3 Oct 2000, L. Acosta &amp; al. 2820 (INB0003812629); Cartago Prov., Turrialba, 15 Jan 2001, E. Mora &amp; E. Rojas 1756 (G); Puntarenas, 7 Nov 2006, L.D. Vargas &amp; K. Rosales 1838 (INB0004204213).</p><p><bold>Cuba</bold>: [Ciego de Ávila Mun.] La Cunagua, 19 Feb 1916, N.L. Britton &amp; al. 14585 (NY01374422); Guantánamo, 26 Dec 1918, B. Huram 2280 (NY01374418); Cienfuegos Prov., Buenos Aires, Las Lagunas, 500–550 m a.s.l., 2 Feb 2023, E.R. Bécquer &amp; al. 91773 (B101259197).</p><p><bold>Dominican Rep.</bold>: Santo Domingo, 7 Feb 1929, E.L. Ekman 11477 (U1049885); [Monte Plata Prov.] Yamasá, 8 Apr 1978, Alain &amp; Liogier 27503 (NY00493804).</p><p><bold>Ecuador (selected)</bold>: [Canar Region] Southern Naranjapata, 550 m a.s.l., H.J.F. Schimpf 482 (G); Pastaza Prov., Tena, 3 Oct 1939, E. Asplund 9020 (K005773535); [El Oro Prov.] Zaruma, 1150 m a.s.l., 12 Aug 1947, R. Espinosa 1713 (F1727575); Los Ríos Prov., 65 m a.s.l., 26 Aug 1949, S.S. White 5615 (NO0052752); Napa-Pastaza Prov., Mera, 1100 m a.s.l., 20 Feb 1956, E. Asplund 19486 (G, K005773536); Napo Prov., Rio Napo, Chiroisla, 24 Aug 1979, L. Holm-Nielsen &amp; al. 19781 (K005773544); Napo Prov., Rio Aguaroci, San Pablo de los Secoyas, 13 Feb 1980, L. Holm-Nielsen &amp; al. 21074 (K005773502, U1049812); Morona-Santiago Prov., Taisha, 400 m a.s.l., 24 Jun 1980, J. Brandbyge &amp; E. Asanza 32240 (K005773546); Pastaza Prov., Montalvo, 300 m a.s.l., 28 Jul 1980, B. Øllgaard &amp; al. 35420 (F2019727, K005773545).</p><p><bold>El Salvador</bold>: Ahuachapán Dept., San Francisco Menéndez, 380 m a.s.l., 13 Jan 2000, J.M. Rosales 32 (B100019089); Santa Ana Dept., Candelaria de la Frontera Mun., La Criba, 809 m a.s.l., 17 Apr 2013, D. Rodríguez &amp; al. 4061 (B100043231).</p><p><bold>French Guiana</bold>: Montagne Cacao, 6 July 2012, G. Léotard (<ext-link xmlns:xlink="http://www.w3.org/1999/xlink" xlink:href="https://www.gbif.org/occurrence/4978245017" ext-link-type="uri" xlink:type="simple">https://www.gbif.org/occurrence/4978245017</ext-link>).</p><p><bold>Guatemala</bold>: Alta Verapaz Dept., Cubilhuitz, 1901, H. von Türckheim 7966 &amp; 11423 (G, US03543016); Izabal Dept., Los Amates to Izabal, 31 May 1919, S.F. Blake 7801 (US03543014).</p><p><bold>Guyana</bold>: [without locality] 1841, Schomburgk 93 (G, K005773507); Barima-Waini Region, 5 miles [8 km] W of Arakaka, 20–80 m a.s.l., 7 Aug 1986, J. Pipoly &amp; H. Lall 8348 (US00474940); Kanuku Mts., head of Nappi Creek, 31 Oct 1987, M.J. Jansen-Jacobs &amp; al. 588 (K005773498).</p><p><bold>Haiti</bold>: Dept. du Nord, 19 Nov 1924, E.L. Ekman 2574 (G, K005773493); nr Plaisance, 400 m a.s.l., 26 Jan 1926, E.C. Leonard 9198 (NY01374416); nr St. Louis du Nord, 1929, E.C. Leonard &amp; G.M. Leonard 14360 (K005773486, NY01374413).</p><p><bold>Honduras</bold>: Atlántida Dept., Tela, 18 Aug 1979, R. Andino 55 (US03542992); Atlántida Dept., Tela Mun., 10 Sep 2002, J. Pipoly &amp; C. Valle 24307 (USF277322).</p><p><bold>Jamaica</bold>: [without exact location] Mar 1871, ex herb. Hookerianum 1237 (K005773491); Port Antonio, 7 Jan 1906, A.E. Wight 36 (NY01374425); Bluefields, 500 m a.s.l., Mar 1908, N.L. Britton &amp; A. Hollick 1999 (NY01374424).</p><p><bold>Mexico (selected)</bold>: [Veracruz State] Orizaba, 1865–1866, M. Bourgeau 3040 (K005773473); Chiapas State, Escuintla, 22 Nov 1947, E. Matuda 17177 (K005773474); Veracruz State, San Andres Tuxtla, 450 m a.s.l., 12 Aug 1972, R. Cedillo 270 (BR0000027811986); Veracruz State, San Andres Tuxtla, 12 Aug 1974, R. Cedillo 270 (K005773476); State of Chiapas, Yajalón, 31 Aug 1983, A.M. Ton 6563 (MA614037); State of Puebla, Taxipehuatl, 2 Nov 2014, P. Acevedo-Rodríguez &amp; al. 15965 (US01343465).</p><p><bold>Nicaragua</bold>: Chontales [Dept.], 1867, R. Tate 334 (K005773472); Jinotega Dept., Wiwilí Mun., 165 m a.s.l., 10 Jun 2007, I. Coronado &amp; A. Fernández 4019 (BM001172464).</p><p><bold>Panama (selected)</bold>: [without exact locality] Nov 1861, S. Mayrs 612 (K005773533); nr Paya, 12 Jun 1959, W.L. Stern &amp; al. 402a (G); Darién Prov., Rio Chico, 19 Dec 1966, D. Burch &amp; al. 1083 (K005773552); Canal Zone, Farfan Beach, 27 Dec 1966, D. Burch &amp; al. 1403 (K005773551); Bocas del Toro, Jun 1967, W.H. Lewis &amp; al. 1997 (K005773549); Bocas del Toro, Chiriqui Prov., nr Puerto Armuelles airport, 17 Feb 1973, T.B. Croat 21885 (USF110618); Cocle &amp; Herrera prov., border of Verauas, 11 Feb 1982, S. Knapp &amp; al. 3338 (K005773553); nr Tiger Key, 21 Feb 1989, P.M. Person &amp; C.R. Annable 6957 (K005773548).</p><p><bold>Peru (selected)</bold>: [without exact location] 1832, Poppig 146 (G00688958); Huánuco Prov., 10 km S of Tingo Maria, 700 m a.s.l., 26 Oct 1938, H.E. Stork &amp; O.B. Horton 9508 (F1078734, G, K005773560); Ganso Azul, 1500 ft [457 m], Oct 1942, Sandeman 3364 (K005773559); San Martín Region, nr Tarapoto, 890 m a.s.l., 11 Mar 1947, F. Woytkowski 35229 (F1316573, G); Bagua prov., E of Olmos, 22 Jan 1964, P.C. Hutchinson &amp; J.K. Wright 3717 (F1640136, K005773561, P05002116); [Lambayeque Dept.] nr Olmos, 500 m a.s.l., 22 Jan 1964, P.C. Hutchinson &amp; J.K. Wright 3717 (G); [Cuzco Prov.] Villa Carmen [Manu], 3 Mar 1964, C. Vargas 15199 (WAG1290507); Huánuco Dept., Pachitea Prov., 300 m a.s.l., 30 Jan 1967, J. Schunke 1579 (G); Ayacucho Region, La Mar prov., between Tambo San Miguel &amp; Ayna, 18 Aug 1968, T.R. Dudley 11821 (F1692339); Amazonas Dept., Quebrada Huampami, 14 Nov 1972, R. Kayap 64 (F1821272); San Martín Dept., towards Santa Rosa, 350–370 m a.s.l., 9 Aug 1973, J.S. Vigo 6783 (L1690989); Loreto Dept., nr Iquitos, 1977, J. Revilla 3027 (F2202869); Loreto Dept., Maynas Prov., nr Iquitos, 120 m a.s.l., 22 May 1978, A. Gentry &amp; al. 22206 (F2028534); Amazonas Dept., nr La Poza, 9 Aug 1979, J.A. Leveau 42 (P05003752); Loreto Dept., Caserio Sapa Playa, 15 Aug 1979, M. Rimachi 4560 (K005773557); Rio Itayu, 18 July 1981, H. Murphy 29 (K005773570); Huánuco Region, Tingo María, 700–800 m a.s.l., 9 Dec 1981, T. Plowman &amp; al. 11242 (F1894977); Ucayali Dept., Panguana, 9 Jul 1983, F. Seidenschwarz 13/1 (F1976892); Jaén Prov., Huahuaya, 870 m a.s.l., 31 Jul 1994, S. Leiva &amp; al. 1210 (F2154290); Bagua Prov., Imaza Distr., Yamayakat community, Jan 1995, V. Hodges &amp; J. Gorham 130 (F2239684); Cuzco Prov., San Martin, 15 Feb 1997, P. Nuñez 19016 (US03543088).</p><p><bold>Saint Martin</bold>: [without exact location] 1856, J.J. Triana 19701 (BM).</p><p><bold>Saint Vincent and the Grenadines</bold>: St. Vincent Island, [without date, probably 1820s] L. Guilding s.n. (K005773490).</p><p><bold>Suriname (selected)</bold>: Paramaribo, Apr 1916, J.A. Samuels 98 (K005773497); Domburg, 13 December 1960, K.U. Kramer &amp; W.H.A. Hekking 2348 (NO0052754); nr Paramaribo, 10 January 1961, K.U. Kramer &amp; W.H.A. Hekking 2618 (BR0000027812082); Brokopondo Distr., Brownsweg, 37 m a.s.l., 19 Aug 2006, S. Ruysschaert &amp; al. 858 (BBS0000438).</p><p><bold>Trinidad and Tobago</bold>: Trinidad, [without date] B. de Schach s.n. (K005773485); Trinidad, 17 Jan 1889, ex herb. Krug &amp; Urban 3426 (G); Maracas Falls, 30 May 1956, Simmonds 15409 (K005773489); St. Joseph Stock Farm, 8 Mar 1958, J.W. Purseglove 6133 (K005773496, L1690992).</p><p><bold>Venezuela</bold>: Aragua State, Henry Pittier NP, 850 m a.s.l., 7 Nov 1973, T. Romero 302 (F1768541); Bolívar State, Salto Pará, 80 m a.s.l., 12 Jan 1977, J.A. Steyermark &amp; al. 112887 (F1804290); Zulia [State], distr. Bolívar, 4 Feb 1980, S. Bunting 8673 (K005773556); Yaracuy State, Bruzual distr., 12 Mar 1981, A. Julián &amp; al. 124909 (K005773554); Portuguesa State, 30 km W of Guanare, 13 Mar 1982, R. Liesner &amp; al. 12599 (K005773555, MA391992); The Capital Distr., Cordillera de la Costa, El Ávila NP, 200–230 m a.s.l., 14 Apr 2006, W. Meier 13874 (B100527007).</p></tp:treatment-sec><tp:treatment-sec sec-type="distribution" id="SECID0EWCAG"><title>General distribution.</title><p>Tropical America.</p></tp:treatment-sec><ref-list><ref id="B35"><mixed-citation xmlns:xlink="http://www.w3.org/1999/xlink" xlink:type="simple"><person-group><name name-style="western"><surname>Kunth</surname><given-names>KS</given-names></name></person-group> (<year>1818</year>) Nova genera et species plantarum (Vol. 2). D’Hautel, Paris.</mixed-citation></ref><ref id="B36"><mixed-citation xmlns:xlink="http://www.w3.org/1999/xlink" xlink:type="simple"><person-group><name name-style="western"><surname>Kunth</surname><given-names>KS</given-names></name></person-group> (<year>1820</year>) Nova genera et species plantarum (Vol. 3(13)). Sumptibus librariae graeco-latini-germanicae, Paris.</mixed-citation></ref><ref id="B38"><mixed-citation xmlns:xlink="http://www.w3.org/1999/xlink" xlink:type="simple"><person-group><name name-style="western"><surname>Moquin-Tandon</surname><given-names>CHBA</given-names></name></person-group> (<year>1849</year>) <article-title><tp:taxon-name><tp:taxon-name-part taxon-name-part-type="family">Amaranthaceae</tp:taxon-name-part></tp:taxon-name>.</article-title> In: <person-group><name name-style="western"><surname>de Candolle</surname><given-names>AP</given-names></name></person-group> (<role>Ed.</role>) <issue-title>Prodromus Systematis Naturalis Regni Vegetabilis (Vol.</issue-title><source>13(2)). Treuttel &amp; Würtz, Paris</source>, <fpage>231</fpage>–<lpage>424</lpage>.</mixed-citation></ref><ref id="B50"><mixed-citation xmlns:xlink="http://www.w3.org/1999/xlink" xlink:type="simple"><person-group><name name-style="western"><surname>Standley</surname><given-names>PC</given-names></name></person-group> (<year>1917</year>) <article-title><tp:taxon-name><tp:taxon-name-part taxon-name-part-type="family">Amaranthaceae</tp:taxon-name-part></tp:taxon-name>.</article-title> In: <person-group><name name-style="western"><surname>Standley</surname><given-names>PC</given-names></name></person-group> (<role>Ed.</role>) <issue-title>North American Flora.</issue-title><source>The New York Botanical Garden, New York</source>, <fpage>95</fpage>–<lpage>169</lpage>.</mixed-citation></ref><ref id="B21"><mixed-citation xmlns:xlink="http://www.w3.org/1999/xlink" xlink:type="simple"><person-group><name name-style="western"><surname>Duke</surname><given-names>JA</given-names></name></person-group> (<year>1961</year>) <article-title><tp:taxon-name><tp:taxon-name-part taxon-name-part-type="family">Amaranthaceae</tp:taxon-name-part></tp:taxon-name>.</article-title><source>Annals of the Missouri Botanical Garden</source><volume>48</volume>: <fpage>6</fpage>–<lpage>50</lpage>. <ext-link xlink:href="10.2307/2394953" ext-link-type="doi" xlink:type="simple">https://doi.org/10.2307/2394953</ext-link></mixed-citation></ref><ref id="B1"><mixed-citation xmlns:xlink="http://www.w3.org/1999/xlink" xlink:type="simple"><person-group><name name-style="western"><surname>Acevedo-Rodríguez</surname><given-names>P</given-names></name><name name-style="western"><surname>Strong</surname><given-names>MT</given-names></name></person-group> (<year>2012</year>) <article-title>Catalogue of seed plants of the West Indies.</article-title><source>Smithsonian Contributions to Botany</source><volume>98</volume>: <fpage>1</fpage>–<lpage>1192</lpage>. <ext-link xlink:href="10.5479/si.0081024X.98.1" ext-link-type="doi" xlink:type="simple">https://doi.org/10.5479/si.0081024X.98.1</ext-link></mixed-citation></ref><ref id="B27"><mixed-citation xmlns:xlink="http://www.w3.org/1999/xlink" xlink:type="simple"><person-group><name name-style="western"><surname>Greuter</surname><given-names>W</given-names></name><name name-style="western"><surname>Rodríguez</surname><given-names>RR</given-names></name></person-group> (<year>2017</year>) <source>Vascular Plants of Cuba. A Preliminary Checklist (2<sup>nd</sup> edn.).</source><publisher-name>Botanischer Garten und Botanisches Museum Berlin &amp; Jardín Botánico National</publisher-name>, <publisher-loc>Universidad de la Habana, Berlin &amp; Habana</publisher-loc>, <size units="page">444 pp</size>.</mixed-citation></ref><ref id="B28"><mixed-citation xmlns:xlink="http://www.w3.org/1999/xlink" xlink:type="simple"><person-group><name name-style="western"><surname>Grisebach</surname><given-names>A</given-names></name></person-group> (<year>1866</year>) <source>Catalogus Plantarum Cubensium Exhibens Collectionem Wrightianam aliasque Minores ex Insula Cuba Missas. G.</source><publisher-name>Engelmann</publisher-name>, <publisher-loc>Leipzig</publisher-loc>, <size units="page">301 pp</size>.</mixed-citation></ref><ref id="B44"><mixed-citation xmlns:xlink="http://www.w3.org/1999/xlink" xlink:type="simple"><person-group><name name-style="western"><surname>Sauvalle</surname><given-names>FA</given-names></name></person-group> (<year>1870</year>) <article-title>Flora Cubana. Revisio catalogi Grisebachiani vel Index Plantarum Cubensium. Anales de la Academia de Ciencias Médicas.</article-title><source>Físicas y Naturales de la Habana</source><volume>7</volume>: <fpage>194</fpage>–<lpage>200</lpage>.</mixed-citation></ref><ref id="B56"><mixed-citation xmlns:xlink="http://www.w3.org/1999/xlink" xlink:type="simple"><person-group><name name-style="western"><surname>Sukhorukov</surname><given-names>AP</given-names></name><name name-style="western"><surname>Kushunina</surname><given-names>M</given-names></name><name name-style="western"><surname>Nilova</surname><given-names>MV</given-names></name><name name-style="western"><surname>Baider</surname><given-names>C</given-names></name><name name-style="western"><surname>Sennikov</surname><given-names>AN</given-names></name></person-group> (<year>2024</year>) <article-title>Africa and Arabia encompass a much greater species diversity in the <italic><tp:taxon-name><tp:taxon-name-part taxon-name-part-type="genus">Achyranthes</tp:taxon-name-part><tp:taxon-name-part taxon-name-part-type="species">aspera</tp:taxon-name-part></tp:taxon-name></italic> aggregate (<tp:taxon-name><tp:taxon-name-part taxon-name-part-type="family">Amaranthaceae</tp:taxon-name-part></tp:taxon-name>, achyranthoid clade): Evidence from morphological and chorological data.</article-title><source>PhytoKeys</source><volume>250</volume>: <fpage>21</fpage>–<lpage>94</lpage>. <ext-link xlink:href="10.3897/phytokeys.250.136139" ext-link-type="doi" xlink:type="simple">https://doi.org/10.3897/phytokeys.250.136139</ext-link></mixed-citation></ref><ref id="B43"><mixed-citation xmlns:xlink="http://www.w3.org/1999/xlink" xlink:type="simple"><person-group><name name-style="western"><surname>Richard</surname><given-names>A</given-names></name></person-group> (<year>1850</year>) <article-title>Fanerogamia.</article-title> In: <person-group><name name-style="western"><surname>de la Sagra</surname><given-names>R</given-names></name></person-group> (<role>Ed.</role>) <issue-title>Historia Fisica, Politica y Natural de la Isla de Cuba.</issue-title><source>Libreria de Arthus Bertrand, Paris</source>, <fpage>5</fpage>–<lpage>324</lpage>.</mixed-citation></ref><ref id="B54"><mixed-citation xmlns:xlink="http://www.w3.org/1999/xlink" xlink:type="simple"><person-group><name name-style="western"><surname>Standley</surname><given-names>PC</given-names></name><name name-style="western"><surname>Steyermark</surname><given-names>JA</given-names></name></person-group> (<year>1946</year>) <article-title>Flora of Guatemala. Fieldiana.</article-title><source>Botany</source><volume>24</volume>: <fpage>1</fpage>–<lpage>493</lpage>. <ext-link xlink:href="10.5962/bhl.title.2233" ext-link-type="doi" xlink:type="simple">https://doi.org/10.5962/bhl.title.2233</ext-link></mixed-citation></ref><ref id="B9"><mixed-citation xmlns:xlink="http://www.w3.org/1999/xlink" xlink:type="simple"><person-group><name name-style="western"><surname>Burger</surname><given-names>W [Ed.]</given-names></name></person-group> (<year>1983</year>) <article-title>Flora Costaricensis. Fieldiana (Botany) n.s.</article-title><volume>13</volume>: <fpage>1</fpage>–<lpage>255</lpage>. <ext-link xlink:href="10.5962/bhl.title.2593" ext-link-type="doi" xlink:type="simple">https://doi.org/10.5962/bhl.title.2593</ext-link></mixed-citation></ref><ref id="B45"><mixed-citation xmlns:xlink="http://www.w3.org/1999/xlink" xlink:type="simple"><person-group><name name-style="western"><surname>Schellenberg</surname><given-names>G</given-names></name><name name-style="western"><surname>Schinz</surname><given-names>H</given-names></name><name name-style="western"><surname>Thellung</surname><given-names>A</given-names></name></person-group> (<year>1914</year>) <article-title>Beiträge zur Kenntnis der Flora von Kolumbien und Westindien bearbeitet im botanischen Museum der Universität Zürich.</article-title><source>Mémoires de la Société des Sciences Naturelles de Neuchâtel</source><volume>5</volume>: <fpage>342</fpage>–<lpage>431</lpage>. <ext-link xlink:href="10.5962/bhl.title.4405" ext-link-type="doi" xlink:type="simple">https://doi.org/10.5962/bhl.title.4405</ext-link></mixed-citation></ref><ref id="B34"><mixed-citation xmlns:xlink="http://www.w3.org/1999/xlink" xlink:type="simple"><person-group><name name-style="western"><surname>Kellogg</surname><given-names>EA</given-names></name></person-group> (<year>1988</year>) <article-title><tp:taxon-name><tp:taxon-name-part taxon-name-part-type="family">Amaranthaceae</tp:taxon-name-part></tp:taxon-name>.</article-title> In: <person-group><name name-style="western"><surname>Howard</surname><given-names>RA</given-names></name></person-group> (<role>Ed.</role>) <issue-title>Flora of the Lesser Antilles: Leeward and Windward Islands.</issue-title><source>Harvard University, Harvard</source>, <fpage>142</fpage>–<lpage>173</lpage>.</mixed-citation></ref></ref-list></tp:taxon-treatment>
