# Supplementary material for: ﻿Taxonomic revision of the Cyathulaachyranthoides group (Amaranthaceae, Achyranthoids) in continental Africa and Madagascar
Source: PhytoKeys. 2025 Aug 1;260:237–68. doi: 10.3897/phytokeys.260.162975 (PMC12334925; doi:10.3897/phytokeys.260.162975)
Supplement: XML Treatment for Cyathula aethiopica [file phytokeys.260.162975-treatment2.xml]

<!DOCTYPE tp:taxon-treatment
  PUBLIC "-//TaxonX//DTD Taxonomic Treatment Publishing DTD v0 20100105//EN" "tax-treatment-NSO.dtd">
<tp:taxon-treatment xmlns:tp="http://www.plazi.org/taxpub"><tp:treatment-meta><kwd-group><label>Taxon classification</label><kwd>
                <named-content content-type="kingdom">Plantae</named-content>
              </kwd><kwd>
                <named-content content-type="order">Caryophyllales</named-content>
              </kwd><kwd>
                <named-content content-type="family">Amaranthaceae</named-content>
              </kwd></kwd-group><mixed-citation publication-type="journal"><person-group><name><surname>Sukhorukov</surname><given-names>Alexander P.</given-names></name><name><surname>Sennikov</surname><given-names>Alexander N.</given-names></name><name><surname>Cheek</surname><given-names>Martin</given-names></name><name><surname>Nusbaumer</surname><given-names>Louis</given-names></name><name><surname>Kushunina</surname><given-names>Maria</given-names></name><name><surname>Timonin</surname><given-names>Alexander C.</given-names></name></person-group><article-title>﻿Taxonomic revision of the <italic><tp:taxon-name><tp:taxon-name-part taxon-name-part-type="genus" reg="Cyathula">Cyathula</tp:taxon-name-part><tp:taxon-name-part taxon-name-part-type="species" reg="achyranthoides">achyranthoides</tp:taxon-name-part></tp:taxon-name></italic> group (<tp:taxon-name><tp:taxon-name-part taxon-name-part-type="family">Amaranthaceae</tp:taxon-name-part></tp:taxon-name>, Achyranthoids) in continental Africa and Madagascar</article-title><source>PhytoKeys</source><day>01</day><month>08</month><year>2025</year><volume>260</volume><fpage>237</fpage><lpage>268</lpage><pub-id pub-id-type="doi">10.3897/phytokeys.260.162975</pub-id></mixed-citation></tp:treatment-meta><tp:nomenclature><label>﻿</label><tp:taxon-name>
              <object-id xmlns:xlink="http://www.w3.org/1999/xlink" content-type="arpha" xlink:type="simple">D1D743B3-E487-5475-957C-D1F752D21BB0</object-id>
              <tp:taxon-name-part taxon-name-part-type="genus" reg="Cyathula">Cyathula</tp:taxon-name-part>
              <tp:taxon-name-part taxon-name-part-type="species" reg="aethiopica">aethiopica</tp:taxon-name-part>
              <object-id xmlns:xlink="http://www.w3.org/1999/xlink" content-type="ipni" xlink:type="simple">urn:lsid:ipni.org:names:77366411-1</object-id>
            </tp:taxon-name><tp:taxon-authority>Sukhor.</tp:taxon-authority><tp:taxon-status xmlns:xlink="http://www.w3.org/1999/xlink" xlink:type="simple">sp. nov.</tp:taxon-status><xref ref-type="fig" rid="F5">Fig. 5</xref></tp:nomenclature><tp:treatment-sec sec-type="Holotype" id="SECID0EJEAG"><title>Holotype.</title><p>Ethiopia [Oromia Region], Bale Region [Zone], ca. 20 km north of Dolo Menna [Delo Mena] (Masslo), on road to Goba, <named-content xmlns:xlink="http://www.w3.org/1999/xlink" content-type="dwc:verbatimCoordinates" xlink:type="simple"><named-content content-type="geo-json" specific-use="{&#34;type&#34;:&#34;Point&#34;,&#34;coordinates&#34;:[39.750000,6.500000]}" id="NCID0ESEAG" xlink:type="simple">6°30'N, 39°45'E</named-content></named-content>, forest with <italic><tp:taxon-name><tp:taxon-name-part taxon-name-part-type="genus" reg="Aningeria">Aningeria</tp:taxon-name-part><tp:taxon-name-part taxon-name-part-type="species" reg="adolfi-friederici">adolfi-friederici</tp:taxon-name-part></tp:taxon-name></italic>, <italic><tp:taxon-name><tp:taxon-name-part taxon-name-part-type="genus" reg="Ocotea">Ocotea</tp:taxon-name-part><tp:taxon-name-part taxon-name-part-type="species" reg="kenyensis">kenyensis</tp:taxon-name-part></tp:taxon-name></italic>, and <italic><tp:taxon-name><tp:taxon-name-part taxon-name-part-type="genus" reg="Podocarpus">Podocarpus</tp:taxon-name-part><tp:taxon-name-part taxon-name-part-type="species" reg="gracilior">gracilior</tp:taxon-name-part></tp:taxon-name></italic>, alt. 1600 m a.s.l., 28 October 1984, <italic>I. Friis, M.G. Gilbert, K. Vollesen 3598</italic> (holotype – K005772567!, isotypes – B100012020 – image seen! C – n.v.). Fig. <xref ref-type="fig" rid="F5">5</xref>.</p><fig id="F5" position="float" orientation="portrait"><object-id xmlns:xlink="http://www.w3.org/1999/xlink" content-type="doi" xlink:type="simple">10.3897/phytokeys.260.162975.figure5</object-id><object-id xmlns:xlink="http://www.w3.org/1999/xlink" content-type="arpha" xlink:type="simple">DEECA44F-5607-57DF-A746-1386ACD65284</object-id><label>Figure 5.</label><caption><p>Holotype of <italic><tp:taxon-name><tp:taxon-name-part taxon-name-part-type="genus" reg="Cyathula">Cyathula</tp:taxon-name-part><tp:taxon-name-part taxon-name-part-type="species" reg="aethiopica">aethiopica</tp:taxon-name-part></tp:taxon-name></italic>.</p></caption><graphic xmlns:xlink="http://www.w3.org/1999/xlink" xlink:href="phytokeys-260-237_article-162975__-g005.jpg" position="float" orientation="portrait" xlink:type="simple" id="oo_1385820.jpg"><uri content-type="original_file" xlink:type="simple">https://binary.pensoft.net/fig/1385820</uri></graphic></fig></tp:treatment-sec><tp:treatment-sec sec-type="description" id="SECID0EWGAG"><title>Description.</title><p><bold><italic>Perennial herbs</italic></bold> up to 50–70 cm tall, rooting at nodes; <bold><italic>stems</italic></bold> upright or ascending, green or often purple-tinged, 0.6–2.0 mm in diameter, almost roundish or slightly angulate, glabrous or sparsely pubescent with simple inwardly curved or spreading hairs up to 1.0 mm long (except inflorescence axis); <bold><italic>leaf pairs</italic></bold> 4–6 on each branch; <bold><italic>leaves</italic></bold> ovate or rhombic-ovate, shortly petiolate (petioles 2.0–10.0 mm), dark green above and pale green below, cuneate, entire, 20.0–90.0 × 10.0–40.0 mm, long-acuminate, distant, uppermost leaves short-acuminate, ± close to the inflorescence; inflorescence with two paracladia forming condensed-thyrsoid synflorescence; <bold><italic>main florescence</italic></bold> dense or ± interrupted below, 20–60 mm long, its axis with horizontally spreading or crisp simple hairs up to 1.0(1.5) mm long; <bold><italic>bract</italic></bold> (subtending each cyme) persistent, 2.2–3.0 mm long, ovate with acuminate tip, pale green, sometimes with hyaline margin; <bold><italic>cymes</italic></bold> pedicellate (pedicels (0.5)1.0–2.0 mm long); each cyme symmetric, with two mucronulate or slightly hooked, equal, 2.0–3.0 mm long, indistinctly keeled first-ordered bracteoles (<italic>br1</italic>: Fig. <xref ref-type="fig" rid="F3">3C</xref>), with one fertile flower (<bold><italic>fertile part</italic></bold>) and <bold><italic>two sterile parts</italic></bold> in the axils of the <italic>br1</italic> on both sides of the fertile flower; <bold><italic>second-ordered bracteoles</italic></bold> of the sterile parts (<italic>br2</italic>) two, hyaline, glabrous to ± hairy in the lower portion (especially on keeled mid-rib), 4.0–5.0 mm long, both uncinate, with two minor (1.0–1.5 mm) hooks (third-ordered bracteoles, <italic>br3</italic>) in their axils; each <bold><italic>sterile flower</italic></bold> typically consists of five hooked perianth segments (two or three larger hooks 3.0–3.5 mm long and the others of shorter length); all larger hooks (<italic>br2</italic>) ± equal to perianth of fertile flower; <bold><italic>perianth segments</italic></bold> of fertile flower 5, 4.5–5.5 mm long, two outer segments larger than three inner segments, glabrous or shortly pubescent in their lower portion, with prominent mid-rib and two indistinct lateral veins, strongly hooked at the top or sometimes only mucronulate (both types can be present on a plant); thus, each cyme has at least 12 unequal uncinae; <bold><italic>pseudostaminodes</italic></bold> white, 0.5–0.7(1.0) mm long; <bold><italic>anthers</italic></bold> 0.4–0.5 mm long; <bold><italic>style</italic></bold> (with capitate stigma) 1.0–1.1 mm long; fruit (without style) 2.3–2.8 mm long; <bold><italic>seed coat</italic></bold> brown, thin; <bold><italic>embryo</italic></bold> curved; <bold><italic>radicle</italic></bold> pointing upwards.</p></tp:treatment-sec><tp:treatment-sec sec-type="notes" id="SECID0ECJAG"><title>Note.</title><p>The species is variable in having mucronate or uncinate bracteoles 1 (<italic>br1</italic>) and perianth segments on one individual (heteroanthocarpous plant).</p></tp:treatment-sec><tp:treatment-sec sec-type="remarks" id="SECID0EKJAG"><title>Remark.</title><p>The ITS tree (fig. 3 in <xref ref-type="bibr" rid="B20">Di Vincenzo et al. (2025)</xref>) does not reveal paraphyly in <italic><tp:taxon-name><tp:taxon-name-part taxon-name-part-type="genus" reg="Cyathula">C.</tp:taxon-name-part><tp:taxon-name-part taxon-name-part-type="species" reg="achyranthoides">achyranthoides</tp:taxon-name-part></tp:taxon-name></italic>, yet the two accessions identified under this name represent distinct species: AC1387, now recognised as <italic><tp:taxon-name><tp:taxon-name-part taxon-name-part-type="genus" reg="Cyathula">C.</tp:taxon-name-part><tp:taxon-name-part taxon-name-part-type="species" reg="aethiopica">aethiopica</tp:taxon-name-part></tp:taxon-name></italic> Sukhor. and AC1388, a genuine <italic><tp:taxon-name><tp:taxon-name-part taxon-name-part-type="genus" reg="Cyathula">C.</tp:taxon-name-part><tp:taxon-name-part taxon-name-part-type="species" reg="achyranthoides">achyranthoides</tp:taxon-name-part></tp:taxon-name></italic> specimen from Venezuela.</p></tp:treatment-sec><tp:treatment-sec sec-type="distribution" id="SECID0EVKAG"><title>Distribution</title><p><bold>(Fig. <xref ref-type="fig" rid="F6">6</xref>). DR Congo</bold>: [South Kivu Prov.] Idjwi Island, ~ 1800 m a.s.l., May 1929, H. Humbert 8408 (BR0000013780456, P05028684). Note. Perianth mucronulate, but not uncinate.</p><fig id="F6" position="float" orientation="portrait"><object-id xmlns:xlink="http://www.w3.org/1999/xlink" content-type="doi" xlink:type="simple">10.3897/phytokeys.260.162975.figure6</object-id><object-id xmlns:xlink="http://www.w3.org/1999/xlink" content-type="arpha" xlink:type="simple">420039C7-AB70-51A1-A7E0-81762CE72594</object-id><label>Figure 6.</label><caption><p>Distribution map of <italic><tp:taxon-name><tp:taxon-name-part taxon-name-part-type="genus" reg="Cyathula">Cyathula</tp:taxon-name-part><tp:taxon-name-part taxon-name-part-type="species" reg="aethiopica">aethiopica</tp:taxon-name-part></tp:taxon-name></italic>.</p></caption><graphic xmlns:xlink="http://www.w3.org/1999/xlink" xlink:href="phytokeys-260-237_article-162975__-g006.jpg" position="float" orientation="portrait" xlink:type="simple" id="oo_1385821.jpg"><uri content-type="original_file" xlink:type="simple">https://binary.pensoft.net/fig/1385821</uri></graphic></fig><p><bold>Ethiopia</bold>: [South West Ethiopia Peoples’ Region, Keffa Zone] Bonga, about 5 km south of Roman Catholic Mission, dense montane forest, alt. ca. 1800 m a.s.l., 21 Dec 1965, W.J.J.O. de Wilde &amp; B.E.E. de Wilde-Duyfies 9361 (BR0000013779146, WAG0186036); [Oromia Region, Jimma Zone] ca. 57 km from Jimma on the Sheki-Gogeb River track, <named-content xmlns:xlink="http://www.w3.org/1999/xlink" content-type="dwc:verbatimCoordinates" xlink:type="simple"><named-content content-type="geo-json" specific-use="{&#34;type&#34;:&#34;Point&#34;,&#34;coordinates&#34;:[36.916667,7.250000]}" id="NCID0EBMAG" xlink:type="simple">7°15'N, 36°55'E</named-content></named-content>, alt. 1750 m a.s.l., <italic><tp:taxon-name><tp:taxon-name-part taxon-name-part-type="genus" reg="Olea">Olea</tp:taxon-name-part></tp:taxon-name></italic>–<italic><tp:taxon-name><tp:taxon-name-part taxon-name-part-type="genus" reg="Polyscias">Polyscias</tp:taxon-name-part></tp:taxon-name></italic> forest, 8 Dec 1972, I. Friis &amp; al. 1686 (BR0000013779139); Bale Region, Bale Mountains NP, 8 km below Rira vill., 2300 m a.s.l., 19 Oct 1988, I. Friis &amp; al. 5593 (BR0000013779122). Note. Almost all specimens of <italic><tp:taxon-name><tp:taxon-name-part taxon-name-part-type="genus" reg="Cyathula">C.</tp:taxon-name-part><tp:taxon-name-part taxon-name-part-type="species" reg="achyranthoides">achyranthoides</tp:taxon-name-part></tp:taxon-name></italic> cited in <xref ref-type="bibr" rid="B59">Townsend (2000)</xref> belong to <italic><tp:taxon-name><tp:taxon-name-part taxon-name-part-type="genus" reg="Cyathula">C.</tp:taxon-name-part><tp:taxon-name-part taxon-name-part-type="species" reg="aethiopica">aethiopica</tp:taxon-name-part></tp:taxon-name></italic>.</p><p><bold>Tanzania</bold>: [Kagera Region] Bukoba distr., Kaloma, 1935, H. Gillman 347 (K005772946); [Iringa Region, Kilolo Distr.] Udzungwa Mountain NP, 1500 m a.s.l., 3 Oct 2001, P.A. Luke &amp; al. 8120 (K005772943); [Iringa Region, Kilolo Distr.] Udzungwa Mountain NP, 1150 m a.s.l., 8 Jun 2002, P.A. Luke 8774 (BR0000016151345, K005772944). Note. A specimen from Tanzania collected in 1935 is the only one cited as <italic><tp:taxon-name><tp:taxon-name-part taxon-name-part-type="genus" reg="Cyathula">C.</tp:taxon-name-part><tp:taxon-name-part taxon-name-part-type="species" reg="achyranthoides">achyranthoides</tp:taxon-name-part></tp:taxon-name></italic> by <xref ref-type="bibr" rid="B58">Townsend (1985)</xref>.</p></tp:treatment-sec><tp:treatment-sec sec-type="habitat" id="SECID0EBOAG"><title>Habitat.</title><p>Dense mountain forests at elevation of 1000–2400 m a.s.l.</p></tp:treatment-sec><tp:treatment-sec sec-type="IUCN category" id="SECID0EGOAG"><title>IUCN category.</title><p>The new species is known from Ethiopia, Tanzania and easternmost DR Congo. Some specimens were collected in National Parks or Protected Areas where human activities are regulated. Due to a lack of information about the abundance of <italic><tp:taxon-name><tp:taxon-name-part taxon-name-part-type="genus" reg="Cyathula">C.</tp:taxon-name-part><tp:taxon-name-part taxon-name-part-type="species" reg="aethiopica">aethiopica</tp:taxon-name-part></tp:taxon-name></italic> in east tropical Africa, we provisionally categorise <italic><tp:taxon-name><tp:taxon-name-part taxon-name-part-type="genus" reg="Cyathula">C.</tp:taxon-name-part><tp:taxon-name-part taxon-name-part-type="species" reg="aethiopica">aethiopica</tp:taxon-name-part></tp:taxon-name></italic> as a Data Deficient (<abbrev xmlns:xlink="http://www.w3.org/1999/xlink" xlink:title="Data Deficient" id="ABBRID0ECPAG" xlink:type="simple">DD</abbrev>) species.</p></tp:treatment-sec><tp:treatment-sec sec-type="Relationships" id="SECID0EGPAG"><title>Relationships.</title><p>Morphologically, <italic><tp:taxon-name><tp:taxon-name-part taxon-name-part-type="genus" reg="Cyathula">C.</tp:taxon-name-part><tp:taxon-name-part taxon-name-part-type="species" reg="aethiopica">aethiopica</tp:taxon-name-part></tp:taxon-name></italic> is similar to <italic><tp:taxon-name><tp:taxon-name-part taxon-name-part-type="genus" reg="Cyathula">C.</tp:taxon-name-part><tp:taxon-name-part taxon-name-part-type="species" reg="brevispicata">brevispicata</tp:taxon-name-part></tp:taxon-name></italic> Sukhor. sp. nova and to <italic><tp:taxon-name><tp:taxon-name-part taxon-name-part-type="genus" reg="Cyathula">C.</tp:taxon-name-part><tp:taxon-name-part taxon-name-part-type="species" reg="fernando-poensis">fernando-poensis</tp:taxon-name-part></tp:taxon-name></italic> Suess. &amp; Friedrich due to relatively short florescences and ± glabrous, hooked and large perianths of the fertile flowers. However, <italic><tp:taxon-name><tp:taxon-name-part taxon-name-part-type="genus" reg="Cyathula">C.</tp:taxon-name-part><tp:taxon-name-part taxon-name-part-type="species" reg="aethiopica">aethiopica</tp:taxon-name-part></tp:taxon-name></italic> has shorter styles compared to <italic><tp:taxon-name><tp:taxon-name-part taxon-name-part-type="genus" reg="Cyathula">C.</tp:taxon-name-part><tp:taxon-name-part taxon-name-part-type="species" reg="brevispicata">brevispicata</tp:taxon-name-part></tp:taxon-name></italic> (~ 1.0 mm vs. 1.2–1.6 mm). From <italic><tp:taxon-name><tp:taxon-name-part taxon-name-part-type="genus" reg="Cyathula">C.</tp:taxon-name-part><tp:taxon-name-part taxon-name-part-type="species" reg="fernando-poensis">fernando-poensis</tp:taxon-name-part></tp:taxon-name></italic>, the new species differs by having more hairy and usually hooked segments of fertile flowers. See also Table <xref ref-type="table" rid="T1">1</xref> for comparison.</p><table-wrap id="T1" position="float" orientation="portrait"><label>Table 1.</label><caption><p>The main differences between the species in the <italic><tp:taxon-name><tp:taxon-name-part taxon-name-part-type="genus" reg="Cyathula">Cyathula</tp:taxon-name-part><tp:taxon-name-part taxon-name-part-type="species" reg="achyranthoides">achyranthoides</tp:taxon-name-part></tp:taxon-name></italic> group.</p></caption><table id="TID0EY5AI" rules="all"><tbody><tr><th rowspan="1" colspan="1">Character / Species</th><th rowspan="1" colspan="1"><italic><tp:taxon-name><tp:taxon-name-part taxon-name-part-type="genus" reg="Cyathula">Cyathula</tp:taxon-name-part><tp:taxon-name-part taxon-name-part-type="species" reg="achyranthoides">achyranthoides</tp:taxon-name-part></tp:taxon-name></italic> s.str.</th><th rowspan="1" colspan="1">
                      <italic>
                        <tp:taxon-name><tp:taxon-name-part taxon-name-part-type="genus" reg="Cyathula">Cyathula</tp:taxon-name-part><tp:taxon-name-part taxon-name-part-type="species" reg="geminata">geminata</tp:taxon-name-part></tp:taxon-name>
                      </italic>
                    </th><th rowspan="1" colspan="1">
                      <italic>
                        <tp:taxon-name><tp:taxon-name-part taxon-name-part-type="genus" reg="Cyathula">Cyathula</tp:taxon-name-part><tp:taxon-name-part taxon-name-part-type="species" reg="fernando-poensis">fernando-poensis</tp:taxon-name-part></tp:taxon-name>
                      </italic>
                    </th><th rowspan="1" colspan="1">
                      <italic>
                        <tp:taxon-name><tp:taxon-name-part taxon-name-part-type="genus" reg="Cyathula">Cyathula</tp:taxon-name-part><tp:taxon-name-part taxon-name-part-type="species" reg="brevispicata">brevispicata</tp:taxon-name-part></tp:taxon-name>
                      </italic>
                    </th><th rowspan="1" colspan="1">
                      <italic>
                        <tp:taxon-name><tp:taxon-name-part taxon-name-part-type="genus" reg="Cyathula">Cyathula</tp:taxon-name-part><tp:taxon-name-part taxon-name-part-type="species" reg="aethiopica">aethiopica</tp:taxon-name-part></tp:taxon-name>
                      </italic>
                    </th></tr><tr><td rowspan="1" colspan="1">Leaf petiole, mm</td><td rowspan="1" colspan="1">&lt; 15</td><td rowspan="1" colspan="1">&lt; 10(15–20)</td><td rowspan="1" colspan="1">&lt; 10</td><td rowspan="1" colspan="1">&lt; 12</td><td rowspan="1" colspan="1">&lt; 10</td></tr><tr><td rowspan="1" colspan="1">Leaf blades</td><td rowspan="1" colspan="1">Oblong, apically attenuate</td><td rowspan="1" colspan="1">Obovate, apically not attenuate and shortly acuminate</td><td rowspan="1" colspan="1">Ovate, apically long-attenuate</td><td rowspan="1" colspan="1">Ovate, apically not attenuate and shortly acuminate</td><td rowspan="1" colspan="1">Ovate or rhombic-ovate, acuminate (upper leaves attenuate)</td></tr><tr><td rowspan="1" colspan="1">Length of the main florescence, mm</td><td rowspan="1" colspan="1">70–150(170–200)</td><td rowspan="1" colspan="1">40–100</td><td rowspan="1" colspan="1">(15)20–60</td><td rowspan="1" colspan="1">10–25(30)</td><td rowspan="1" colspan="1">20–60</td></tr><tr><td rowspan="1" colspan="1">Paracladia</td><td rowspan="1" colspan="1">Present</td><td rowspan="1" colspan="1">Present</td><td rowspan="1" colspan="1">Present</td><td rowspan="1" colspan="1">Absent</td><td rowspan="1" colspan="1">Present or underdeveloped</td></tr><tr><td rowspan="1" colspan="1">Sterile part of the cymes</td><td rowspan="1" colspan="1">Located on one side of the fertile flower</td><td rowspan="1" colspan="1">Located on one side of the fertile flower</td><td rowspan="1" colspan="1">Located on one side or on both sides of the fertile flowers</td><td rowspan="1" colspan="1">Located on one side or both sides of the fertile flowers</td><td rowspan="1" colspan="1">Located on both sides of the fertile flowers</td></tr><tr><td rowspan="1" colspan="1">Length of the perianth of fertile flowers, mm</td><td rowspan="1" colspan="1">3.0–4.0</td><td rowspan="1" colspan="1">3.0–4.0</td><td rowspan="1" colspan="1">5.0–5.5</td><td rowspan="1" colspan="1">4.5–6.0</td><td rowspan="1" colspan="1">4.5–5.5</td></tr><tr><td rowspan="1" colspan="1">Perianth tip of fertile flowers</td><td rowspan="1" colspan="1">Straight</td><td rowspan="1" colspan="1">Straight</td><td rowspan="1" colspan="1">Straight or recurved</td><td rowspan="1" colspan="1">Recurved or hooked</td><td rowspan="1" colspan="1">Usually hooked</td></tr><tr><td rowspan="1" colspan="1">Pubescence of the perianth of fertile flowers</td><td rowspan="1" colspan="1">Abundant with curled hairs</td><td rowspan="1" colspan="1">Abundant with curled hairs</td><td rowspan="1" colspan="1">Absent or with scarce appressed or setose hairs</td><td rowspan="1" colspan="1">Absent or with scarce appressed or setose hairs</td><td rowspan="1" colspan="1">Absent or nearly so</td></tr><tr><td rowspan="1" colspan="1">Style length, mm</td><td rowspan="1" colspan="1">0.6–1.0</td><td rowspan="1" colspan="1">0.8–1.0</td><td rowspan="1" colspan="1">0.7–0.9</td><td rowspan="1" colspan="1">1.2–1.6</td><td rowspan="1" colspan="1">1.0–1.1</td></tr><tr><td rowspan="1" colspan="1">Fruit length (without style, mm)</td><td rowspan="1" colspan="1">1.7–2.4</td><td rowspan="1" colspan="1">1.8–2.4(2.8)</td><td rowspan="1" colspan="1">2.0–2.2 (3.0 in the specimens from Cameroon)</td><td rowspan="1" colspan="1">2.0–2.5</td><td rowspan="1" colspan="1">2.3–2.8</td></tr></tbody></table></table-wrap></tp:treatment-sec><tp:treatment-sec sec-type="distribution" id="SECID0EX1AG"><title>General distribution.</title><p>East Tropical Africa (Ethiopia and Tanzania, probably present in Kenya, Rwanda, South Sudan and Uganda based on Fig. <xref ref-type="fig" rid="F6">6</xref>), restricted to the mountains of the East African Rift System.</p></tp:treatment-sec><tp:treatment-sec><!--Section generated to contain objects referenced in tp:taxon-treatment.--><fig id="F3" position="float" orientation="portrait"><object-id xmlns:xlink="http://www.w3.org/1999/xlink" content-type="doi" xlink:type="simple">10.3897/phytokeys.260.162975.figure3</object-id><object-id xmlns:xlink="http://www.w3.org/1999/xlink" content-type="arpha" xlink:type="simple">DAEFA89B-92BF-5F06-A0FD-D64A578E6751</object-id><label>Figure 3.</label><caption><p>Simplified cyme architecture in the <italic><tp:taxon-name><tp:taxon-name-part taxon-name-part-type="genus" reg="Cyathula">Cyathula</tp:taxon-name-part><tp:taxon-name-part taxon-name-part-type="species" reg="achyranthoides">achyranthoides</tp:taxon-name-part></tp:taxon-name></italic> group and related <italic><tp:taxon-name><tp:taxon-name-part taxon-name-part-type="genus" reg="Cyathula">C.</tp:taxon-name-part><tp:taxon-name-part taxon-name-part-type="species" reg="prostrata">prostrata</tp:taxon-name-part></tp:taxon-name></italic>. A, B. Asymmetric cymes of <italic><tp:taxon-name><tp:taxon-name-part taxon-name-part-type="genus" reg="Cyathula">C.</tp:taxon-name-part><tp:taxon-name-part taxon-name-part-type="species" reg="achyranthoides">achyranthoides</tp:taxon-name-part></tp:taxon-name></italic> and <italic><tp:taxon-name><tp:taxon-name-part taxon-name-part-type="genus" reg="Cyathula">C.</tp:taxon-name-part><tp:taxon-name-part taxon-name-part-type="species" reg="geminata">geminata</tp:taxon-name-part></tp:taxon-name></italic> including the common type (A) with a sterile part with one sterile flower (sf) located on one side of the fertile flower (ff), and deviating type (B) with one sessile rudimentary flower or bracteole(s); C. Symmetric cyme of <italic><tp:taxon-name><tp:taxon-name-part taxon-name-part-type="genus" reg="Cyathula">C.</tp:taxon-name-part><tp:taxon-name-part taxon-name-part-type="species" reg="aethiopica">aethiopica</tp:taxon-name-part></tp:taxon-name></italic>, <italic><tp:taxon-name><tp:taxon-name-part taxon-name-part-type="genus" reg="Cyathula">C.</tp:taxon-name-part><tp:taxon-name-part taxon-name-part-type="species" reg="brevispicata">brevispicata</tp:taxon-name-part></tp:taxon-name></italic> and <italic><tp:taxon-name><tp:taxon-name-part taxon-name-part-type="genus" reg="Cyathula">C.</tp:taxon-name-part><tp:taxon-name-part taxon-name-part-type="species" reg="fernando-poensis">fernando-poensis</tp:taxon-name-part></tp:taxon-name></italic> with one fertile flower (ff) and two sterile flowers (sf) located laterally; D. Symmetric cyme of <italic><tp:taxon-name><tp:taxon-name-part taxon-name-part-type="genus" reg="Cyathula">C.</tp:taxon-name-part><tp:taxon-name-part taxon-name-part-type="species" reg="prostrata">prostrata</tp:taxon-name-part></tp:taxon-name></italic> with three fertile flowers and sterile parts with sterile flowers. Abbreviations: <italic>br1</italic>, <italic>br2</italic>, <italic>br3</italic>, and <italic>br4</italic> – uncinate or non-uncinate bracteoles of different orders, X – rudimentary flowers of the sterile part.</p></caption><graphic xmlns:xlink="http://www.w3.org/1999/xlink" xlink:href="phytokeys-260-237_article-162975__-g003.jpg" position="float" orientation="portrait" xlink:type="simple" id="oo_1385818.jpg"><uri content-type="original_file" xlink:type="simple">https://binary.pensoft.net/fig/1385818</uri></graphic></fig></tp:treatment-sec><ref-list><ref id="B20"><mixed-citation xmlns:xlink="http://www.w3.org/1999/xlink" xlink:type="simple"><person-group><name name-style="western"><surname>Di Vincenzo</surname><given-names>V</given-names></name><name name-style="western"><surname>Berendsohn</surname><given-names>W</given-names></name><name name-style="western"><surname>Wondafrash</surname><given-names>M</given-names></name><name name-style="western"><surname>Borsch</surname><given-names>T</given-names></name></person-group> (<year>2025</year>) <article-title>Phylogenetics and morphological character evolution in the achyranthoid clade (<tp:taxon-name><tp:taxon-name-part taxon-name-part-type="family">Amaranthaceae</tp:taxon-name-part></tp:taxon-name>): Evidence to re-circumscribe the genera <italic><tp:taxon-name><tp:taxon-name-part taxon-name-part-type="genus">Achyranthes</tp:taxon-name-part></tp:taxon-name></italic> and <italic><tp:taxon-name><tp:taxon-name-part taxon-name-part-type="genus">Cyathula</tp:taxon-name-part></tp:taxon-name></italic> and to resurrect a third species of the former genus <italic><tp:taxon-name><tp:taxon-name-part taxon-name-part-type="genus">Sericocomopsis</tp:taxon-name-part></tp:taxon-name></italic> in East Africa.</article-title><source>Taxon</source><volume>74</volume>: <fpage>66</fpage>–<lpage>100</lpage>. <ext-link xlink:href="10.1002/tax.13284" ext-link-type="doi" xlink:type="simple">https://doi.org/10.1002/tax.13284</ext-link></mixed-citation></ref><ref id="B59"><mixed-citation xmlns:xlink="http://www.w3.org/1999/xlink" xlink:type="simple"><person-group><name name-style="western"><surname>Townsend</surname><given-names>CC</given-names></name></person-group> (<year>2000</year>) <article-title><tp:taxon-name><tp:taxon-name-part taxon-name-part-type="family">Amaranthaceae</tp:taxon-name-part></tp:taxon-name>.</article-title> In: <person-group><name name-style="western"><surname>Edwards</surname><given-names>S</given-names></name><name name-style="western"><surname>Tadesse</surname><given-names>M</given-names></name><name name-style="western"><surname>Demissew</surname><given-names>S</given-names></name><name name-style="western"><surname>Hedberg</surname><given-names>I</given-names></name></person-group> (<role>Eds</role>) <issue-title>Flora of Ethiopia and Eritrea (Vol.</issue-title><source>2(1)). University of Uppsala, Addis Ababa &amp; Uppsala</source>, <fpage>299</fpage>–<lpage>335</lpage>.</mixed-citation></ref><ref id="B58"><mixed-citation xmlns:xlink="http://www.w3.org/1999/xlink" xlink:type="simple"><person-group><name name-style="western"><surname>Townsend</surname><given-names>CC</given-names></name></person-group> (<year>1985</year>) <source><tp:taxon-name><tp:taxon-name-part taxon-name-part-type="family">Amaranthaceae</tp:taxon-name-part></tp:taxon-name>. In: Polhill RM (Ed.) Flora of Tropical East Africa.</source><publisher-name>Balkema</publisher-name>, <publisher-loc>Rotterdam–Boston</publisher-loc>, <size units="page">136 pp</size>.</mixed-citation></ref></ref-list></tp:taxon-treatment>
