# Supplementary material for: ﻿Taxonomic revision of the Cyathulaachyranthoides group (Amaranthaceae, Achyranthoids) in continental Africa and Madagascar
Source: PhytoKeys. 2025 Aug 1;260:237–68. doi: 10.3897/phytokeys.260.162975 (PMC12334925; doi:10.3897/phytokeys.260.162975)
Supplement: XML Treatment for Cyathula brevispicata [file phytokeys.260.162975-treatment3.xml]

<!DOCTYPE tp:taxon-treatment
  PUBLIC "-//TaxonX//DTD Taxonomic Treatment Publishing DTD v0 20100105//EN" "tax-treatment-NSO.dtd">
<tp:taxon-treatment xmlns:tp="http://www.plazi.org/taxpub"><tp:treatment-meta><kwd-group><label>Taxon classification</label><kwd>
                <named-content content-type="kingdom">Plantae</named-content>
              </kwd><kwd>
                <named-content content-type="order">Caryophyllales</named-content>
              </kwd><kwd>
                <named-content content-type="family">Amaranthaceae</named-content>
              </kwd></kwd-group><mixed-citation publication-type="journal"><person-group><name><surname>Sukhorukov</surname><given-names>Alexander P.</given-names></name><name><surname>Sennikov</surname><given-names>Alexander N.</given-names></name><name><surname>Cheek</surname><given-names>Martin</given-names></name><name><surname>Nusbaumer</surname><given-names>Louis</given-names></name><name><surname>Kushunina</surname><given-names>Maria</given-names></name><name><surname>Timonin</surname><given-names>Alexander C.</given-names></name></person-group><article-title>﻿Taxonomic revision of the <italic><tp:taxon-name><tp:taxon-name-part taxon-name-part-type="genus" reg="Cyathula">Cyathula</tp:taxon-name-part><tp:taxon-name-part taxon-name-part-type="species" reg="achyranthoides">achyranthoides</tp:taxon-name-part></tp:taxon-name></italic> group (<tp:taxon-name><tp:taxon-name-part taxon-name-part-type="family">Amaranthaceae</tp:taxon-name-part></tp:taxon-name>, Achyranthoids) in continental Africa and Madagascar</article-title><source>PhytoKeys</source><day>01</day><month>08</month><year>2025</year><volume>260</volume><fpage>237</fpage><lpage>268</lpage><pub-id pub-id-type="doi">10.3897/phytokeys.260.162975</pub-id></mixed-citation></tp:treatment-meta><tp:nomenclature><label>﻿</label><tp:taxon-name>
              <object-id xmlns:xlink="http://www.w3.org/1999/xlink" content-type="arpha" xlink:type="simple">D5DE1CF8-9C1D-5144-B44C-B6560B68C925</object-id>
              <tp:taxon-name-part taxon-name-part-type="genus" reg="Cyathula">Cyathula</tp:taxon-name-part>
              <tp:taxon-name-part taxon-name-part-type="species" reg="brevispicata">brevispicata</tp:taxon-name-part>
              <object-id xmlns:xlink="http://www.w3.org/1999/xlink" content-type="ipni" xlink:type="simple">urn:lsid:ipni.org:names:77366412-1</object-id>
            </tp:taxon-name><tp:taxon-authority>Sukhor.</tp:taxon-authority><tp:taxon-status xmlns:xlink="http://www.w3.org/1999/xlink" xlink:type="simple">sp. nov.</tp:taxon-status><xref ref-type="fig" rid="F7">Fig. 7</xref></tp:nomenclature><tp:treatment-sec sec-type="Holotype" id="SECID0EP3AG"><title>Holotype.</title><p>Madagascar, Province Majunga, 9.3 km NW of Ambohitsaratelo-Bebao (NW of Tsiroanomandidy), forest, ca. 1200 m a.s.l., herb in sand along creek, 15 Jan 1985, <italic>L.J. Dorr, L.C. Barnett, A. Rakotozafy &amp; R. Rajemisa 3562</italic> (holotype – K005773299!, isotypes – MO, n.v., MW, TEF). Fig. <xref ref-type="fig" rid="F8">8</xref>.</p><fig id="F7" position="float" orientation="portrait"><object-id xmlns:xlink="http://www.w3.org/1999/xlink" content-type="doi" xlink:type="simple">10.3897/phytokeys.260.162975.figure7</object-id><object-id xmlns:xlink="http://www.w3.org/1999/xlink" content-type="arpha" xlink:type="simple">0CC26A3C-C89A-5DB4-8771-96FB7B70FE77</object-id><label>Figure 7.</label><caption><p><italic><tp:taxon-name><tp:taxon-name-part taxon-name-part-type="genus" reg="Cyathula">Cyathula</tp:taxon-name-part><tp:taxon-name-part taxon-name-part-type="species" reg="brevispicata">brevispicata</tp:taxon-name-part></tp:taxon-name></italic>. A. General habit; B. Inflorescence (Madagascar, Vohemar Prefecture, forêt de Sorata). Photographer: Alessandra Havinga.</p></caption><graphic xmlns:xlink="http://www.w3.org/1999/xlink" xlink:href="phytokeys-260-237_article-162975__-g007.jpg" position="float" orientation="portrait" xlink:type="simple" id="oo_1385822.jpg"><uri content-type="original_file" xlink:type="simple">https://binary.pensoft.net/fig/1385822</uri></graphic></fig><fig id="F8" position="float" orientation="portrait"><object-id xmlns:xlink="http://www.w3.org/1999/xlink" content-type="doi" xlink:type="simple">10.3897/phytokeys.260.162975.figure8</object-id><object-id xmlns:xlink="http://www.w3.org/1999/xlink" content-type="arpha" xlink:type="simple">05D86A4E-6448-5AF5-921C-E5E2B5317916</object-id><label>Figure 8.</label><caption><p>Holotype of <italic><tp:taxon-name><tp:taxon-name-part taxon-name-part-type="genus" reg="Cyathula">Cyathula</tp:taxon-name-part><tp:taxon-name-part taxon-name-part-type="species" reg="brevispicata">brevispicata</tp:taxon-name-part></tp:taxon-name></italic>.</p></caption><graphic xmlns:xlink="http://www.w3.org/1999/xlink" xlink:href="phytokeys-260-237_article-162975__-g008.jpg" position="float" orientation="portrait" xlink:type="simple" id="oo_1385823.jpg"><uri content-type="original_file" xlink:type="simple">https://binary.pensoft.net/fig/1385823</uri></graphic></fig></tp:treatment-sec><tp:treatment-sec sec-type="description" id="SECID0EL5AG"><title>Description.</title><p><bold><italic>Perennial herbs</italic></bold> up to 30 cm high, rooting at nodes; <bold><italic>stems</italic></bold> thin, 0.6–1.5 mm in diameter, almost roundish or slightly angulate, sparsely pubescent with simple inwardly curved or spreading hairs up to 1.0 mm long; <bold><italic>leaf pairs</italic></bold> 3–6 on the stem; <bold><italic>leaves</italic></bold> ovate or rhombic-ovate, shortly petiolate (petioles 2.0–12.0 mm), green on both sides or brighter abaxially, cuneate, entire, 15–40 × 10–25 mm, uppermost leaves much shorter, distant from the inflorescence, hairy mostly along the veins abaxially and petioles (hairs appressed or curved, up to 1.5 mm long); <bold><italic>inflorescence</italic></bold> compact and dense, up to 25(30) mm long, but usually 10–15 mm long, its axis with horizontally spreading or crisped simple hairs up to 1.0(1.5) mm long, paracladia not detected; <bold><italic>bract</italic></bold> (subtending each cyme) persisting on the axis, 2.5–4.0 mm long, ovate with acuminate tip, hyaline; <bold><italic>cymes</italic></bold> (Fig. <xref ref-type="fig" rid="F2">2B</xref>) shortly pedicellate (pedicels 1.0–1.5 mm long), symmetric, consisting of one fertile flower (<bold><italic>fertile part</italic></bold>) with two mucronulate or slightly hooked, equal, indistinctly keeled first-ordered bracteoles (<italic>br1</italic>: Fig. <xref ref-type="fig" rid="F3">3C</xref>) 3.5–4.5 mm long, acuminate or hooked with <bold><italic>two sterile parts</italic></bold> in their axils on both sides of the fertile flower; two <bold><italic>bracteoles</italic></bold> of each sterile part (second-ordered bracteoles, or <italic>br2</italic>) hyaline, glabrous to ± hairy in the lower portion (especially on keeled mid-rib), 4.0–5.0 mm long, uncinate, with two axillary minor hooks (<italic>br3</italic>); each sterile flower (Fig. <xref ref-type="fig" rid="F2">2C</xref>) consists of five hooked perianth segments (two or three larger hooks ~ 4.0 mm long and shorter other hooks); all larger hooks (<italic>br2</italic>) ± equal to perianth length of fertile flower; <bold><italic>perianth segments</italic></bold> of fertile flower 5, 4.5–6.0 mm long, two outer segments larger than three inner segments, glabrous or pubescent in their lower portion or rarely throughout, with prominent mid-rib and two indistinct lateral veins, strongly hooked at the top; thus, each cyme has at least 12 unequal uncinae; <bold><italic>pseudostaminodes</italic></bold> white, 0.5–0.7 mm long; <bold><italic>anthers</italic></bold> 0.4–0.5 mm long; <bold><italic>style</italic></bold> (with stigma) 1.2–1.6 mm long; fruit (without style) 2.0–2.5 mm long; <bold><italic>seed coat</italic></bold> brown, thin; <bold><italic>embryo</italic></bold> curved; <bold><italic>radicle</italic></bold> pointing upwards.</p></tp:treatment-sec><tp:treatment-sec sec-type="distribution" id="SECID0E1ABG"><title>Distribution</title><p><bold>(Fig. <xref ref-type="fig" rid="F9">9</xref>). Madagascar</bold>: [Analamanga Region] nr Mandraka, Aug 1906, Ch. D’Alleizette 995 (P04987035); Analamahitsy [near Antananarivo], 900 m a.s.l., Aug 1907, H. Perrier de la Bathie 8661 (P04987026); [Alaotra-Mangora Region] Analamazaotra Forest, 900 m a.s.l., 30 Oct 1912, R. Viguier &amp; H. Humbert 1082 (P04987028, P04987039, P04987040); [Diana Region] Montagne d’Ambre, Sep 1926, H. Perrier de la Bathie 17714 (P04987024); [Anosy Region] Massif de Beampingaratra (Sud-Est), du col de Bevava au sommet de Bekoho, 1100–1500 m a.s.l., 6–7 Nov 1928, H. Humbert 6425 (K005773300); [Alaotra-Mangoro Region] Moramanga, 9 Feb 1930, R. Decary 7013 (BR0000013779177, P04987041); [Anosy Region] nr Eminiminy, 1000–1200 m a.s.l., Feb 1934, H. Humbert 14002 (P04987032, P049877033, P04987034); [Diana Region] Montagne d’Ambre, Jul 1953, J.M. Bosser 5925 (P04987029); [Diana Region] nr Diego-Suarez [Antsiranana] City, 25 Nov 1970, M. Keraudren-Aymonin &amp; G.G. Aymonin 25582 (P04987037); [Bongolava Region] Majunga Prov., 9.3 km NW of Ambohitsaratelo-Bebao, ~ 1200 m a.s.l., 15 Jan 1985, L.J. Dorr &amp; al. 3562 (P04987036); Diego Suarez / Antsiranana Prov., Vohemar Pref., Amboriala, forêt de Sorata, 17 Jan 2022, A.M. Havinga &amp; Iharivolana 178 (G00409638).</p><fig id="F9" position="float" orientation="portrait"><object-id xmlns:xlink="http://www.w3.org/1999/xlink" content-type="doi" xlink:type="simple">10.3897/phytokeys.260.162975.figure9</object-id><object-id xmlns:xlink="http://www.w3.org/1999/xlink" content-type="arpha" xlink:type="simple">8417FB28-4359-52C3-B5DE-DBCCD7CD3837</object-id><label>Figure 9.</label><caption><p>Distribution map of <italic><tp:taxon-name><tp:taxon-name-part taxon-name-part-type="genus" reg="Cyathula">Cyathula</tp:taxon-name-part><tp:taxon-name-part taxon-name-part-type="species" reg="brevispicata">brevispicata</tp:taxon-name-part></tp:taxon-name></italic>.</p></caption><graphic xmlns:xlink="http://www.w3.org/1999/xlink" xlink:href="phytokeys-260-237_article-162975__-g009.jpg" position="float" orientation="portrait" xlink:type="simple" id="oo_1385824.jpg"><uri content-type="original_file" xlink:type="simple">https://binary.pensoft.net/fig/1385824</uri></graphic></fig></tp:treatment-sec><tp:treatment-sec sec-type="habitat" id="SECID0E6BBG"><title>Habitat.</title><p>Mountain forests at elevations of 900–1500 m a.s.l.</p></tp:treatment-sec><tp:treatment-sec sec-type="IUCN category" id="SECID0EECBG"><title>IUCN category.</title><p>The new species is known from twelve collections made in different parts of Madagascar. Many of them lack precise coordinates, making it impossible to determine whether they are located within protected areas. Due to the lack of information about the abundance of <italic><tp:taxon-name><tp:taxon-name-part taxon-name-part-type="genus" reg="Cyathula">C.</tp:taxon-name-part><tp:taxon-name-part taxon-name-part-type="species" reg="brevispicata">brevispicata</tp:taxon-name-part></tp:taxon-name></italic> in Madagascar, we provisionally categorise it as a Data Deficient (<abbrev xmlns:xlink="http://www.w3.org/1999/xlink" xlink:title="Data Deficient" id="ABBRID0EVCBG" xlink:type="simple">DD</abbrev>) species.</p></tp:treatment-sec><tp:treatment-sec sec-type="Relationships" id="SECID0EZCBG"><title>Relationships.</title><p>Morphologically, the species is very close to <italic><tp:taxon-name><tp:taxon-name-part taxon-name-part-type="genus" reg="Cyathula">C.</tp:taxon-name-part><tp:taxon-name-part taxon-name-part-type="species" reg="aethiopica">aethiopica</tp:taxon-name-part></tp:taxon-name></italic> Sukhor. sp. nova, but differs by shorter inflorescence without paracladia and longer style.</p></tp:treatment-sec><tp:treatment-sec sec-type="distribution" id="SECID0EKDBG"><title>General distribution.</title><p>Endemic to Madagascar.</p></tp:treatment-sec><tp:treatment-sec><!--Section generated to contain objects referenced in tp:taxon-treatment.--><fig id="F2" position="float" orientation="portrait"><object-id xmlns:xlink="http://www.w3.org/1999/xlink" content-type="doi" xlink:type="simple">10.3897/phytokeys.260.162975.figure2</object-id><object-id xmlns:xlink="http://www.w3.org/1999/xlink" content-type="arpha" xlink:type="simple">96AE7F1E-DAB6-5B7E-B3B3-CC1AD40F242B</object-id><label>Figure 2.</label><caption><p>Cymes of studied <italic><tp:taxon-name><tp:taxon-name-part taxon-name-part-type="genus" reg="Cyathula">Cyathula</tp:taxon-name-part></tp:taxon-name></italic> species. A. <italic><tp:taxon-name><tp:taxon-name-part taxon-name-part-type="genus" reg="Cyathula">C.</tp:taxon-name-part><tp:taxon-name-part taxon-name-part-type="species" reg="achyranthoides">achyranthoides</tp:taxon-name-part></tp:taxon-name></italic>; B. <italic><tp:taxon-name><tp:taxon-name-part taxon-name-part-type="genus" reg="Cyathula">C.</tp:taxon-name-part><tp:taxon-name-part taxon-name-part-type="species" reg="brevispicata">brevispicata</tp:taxon-name-part></tp:taxon-name></italic>; C. Sterile flower of <italic><tp:taxon-name><tp:taxon-name-part taxon-name-part-type="genus" reg="Cyathula">C.</tp:taxon-name-part><tp:taxon-name-part taxon-name-part-type="species" reg="brevispicata">brevispicata</tp:taxon-name-part></tp:taxon-name></italic> with bracteoles; D. <italic><tp:taxon-name><tp:taxon-name-part taxon-name-part-type="genus" reg="Cyathula">C.</tp:taxon-name-part><tp:taxon-name-part taxon-name-part-type="species" reg="fernando-poensis">fernando-poensis</tp:taxon-name-part></tp:taxon-name></italic>; E. <italic><tp:taxon-name><tp:taxon-name-part taxon-name-part-type="genus" reg="Cyathula">C.</tp:taxon-name-part><tp:taxon-name-part taxon-name-part-type="species" reg="geminata">geminata</tp:taxon-name-part></tp:taxon-name></italic>; F. <italic><tp:taxon-name><tp:taxon-name-part taxon-name-part-type="genus" reg="Cyathula">C.</tp:taxon-name-part><tp:taxon-name-part taxon-name-part-type="species" reg="prostrata">prostrata</tp:taxon-name-part></tp:taxon-name></italic>. Abbreviations: br1, br 2 – bracteoles of the first and second orders, sp – sterile part, ff – fertile flower. Scale bars: 1 mm.</p></caption><graphic xmlns:xlink="http://www.w3.org/1999/xlink" xlink:href="phytokeys-260-237_article-162975__-g002.jpg" position="float" orientation="portrait" xlink:type="simple" id="oo_1385817.jpg"><uri content-type="original_file" xlink:type="simple">https://binary.pensoft.net/fig/1385817</uri></graphic></fig><fig id="F3" position="float" orientation="portrait"><object-id xmlns:xlink="http://www.w3.org/1999/xlink" content-type="doi" xlink:type="simple">10.3897/phytokeys.260.162975.figure3</object-id><object-id xmlns:xlink="http://www.w3.org/1999/xlink" content-type="arpha" xlink:type="simple">DAEFA89B-92BF-5F06-A0FD-D64A578E6751</object-id><label>Figure 3.</label><caption><p>Simplified cyme architecture in the <italic><tp:taxon-name><tp:taxon-name-part taxon-name-part-type="genus" reg="Cyathula">Cyathula</tp:taxon-name-part><tp:taxon-name-part taxon-name-part-type="species" reg="achyranthoides">achyranthoides</tp:taxon-name-part></tp:taxon-name></italic> group and related <italic><tp:taxon-name><tp:taxon-name-part taxon-name-part-type="genus" reg="Cyathula">C.</tp:taxon-name-part><tp:taxon-name-part taxon-name-part-type="species" reg="prostrata">prostrata</tp:taxon-name-part></tp:taxon-name></italic>. A, B. Asymmetric cymes of <italic><tp:taxon-name><tp:taxon-name-part taxon-name-part-type="genus" reg="Cyathula">C.</tp:taxon-name-part><tp:taxon-name-part taxon-name-part-type="species" reg="achyranthoides">achyranthoides</tp:taxon-name-part></tp:taxon-name></italic> and <italic><tp:taxon-name><tp:taxon-name-part taxon-name-part-type="genus" reg="Cyathula">C.</tp:taxon-name-part><tp:taxon-name-part taxon-name-part-type="species" reg="geminata">geminata</tp:taxon-name-part></tp:taxon-name></italic> including the common type (A) with a sterile part with one sterile flower (sf) located on one side of the fertile flower (ff), and deviating type (B) with one sessile rudimentary flower or bracteole(s); C. Symmetric cyme of <italic><tp:taxon-name><tp:taxon-name-part taxon-name-part-type="genus" reg="Cyathula">C.</tp:taxon-name-part><tp:taxon-name-part taxon-name-part-type="species" reg="aethiopica">aethiopica</tp:taxon-name-part></tp:taxon-name></italic>, <italic><tp:taxon-name><tp:taxon-name-part taxon-name-part-type="genus" reg="Cyathula">C.</tp:taxon-name-part><tp:taxon-name-part taxon-name-part-type="species" reg="brevispicata">brevispicata</tp:taxon-name-part></tp:taxon-name></italic> and <italic><tp:taxon-name><tp:taxon-name-part taxon-name-part-type="genus" reg="Cyathula">C.</tp:taxon-name-part><tp:taxon-name-part taxon-name-part-type="species" reg="fernando-poensis">fernando-poensis</tp:taxon-name-part></tp:taxon-name></italic> with one fertile flower (ff) and two sterile flowers (sf) located laterally; D. Symmetric cyme of <italic><tp:taxon-name><tp:taxon-name-part taxon-name-part-type="genus" reg="Cyathula">C.</tp:taxon-name-part><tp:taxon-name-part taxon-name-part-type="species" reg="prostrata">prostrata</tp:taxon-name-part></tp:taxon-name></italic> with three fertile flowers and sterile parts with sterile flowers. Abbreviations: <italic>br1</italic>, <italic>br2</italic>, <italic>br3</italic>, and <italic>br4</italic> – uncinate or non-uncinate bracteoles of different orders, X – rudimentary flowers of the sterile part.</p></caption><graphic xmlns:xlink="http://www.w3.org/1999/xlink" xlink:href="phytokeys-260-237_article-162975__-g003.jpg" position="float" orientation="portrait" xlink:type="simple" id="oo_1385818.jpg"><uri content-type="original_file" xlink:type="simple">https://binary.pensoft.net/fig/1385818</uri></graphic></fig></tp:treatment-sec></tp:taxon-treatment>
