# Supplementary material for: ﻿Taxonomic revision of the Cyathulaachyranthoides group (Amaranthaceae, Achyranthoids) in continental Africa and Madagascar
Source: PhytoKeys. 2025 Aug 1;260:237–68. doi: 10.3897/phytokeys.260.162975 (PMC12334925; doi:10.3897/phytokeys.260.162975)
Supplement: XML Treatment for Cyathula fernando-poensis [file phytokeys.260.162975-treatment4.xml]

<!DOCTYPE tp:taxon-treatment
  PUBLIC "-//TaxonX//DTD Taxonomic Treatment Publishing DTD v0 20100105//EN" "tax-treatment-NSO.dtd">
<tp:taxon-treatment xmlns:tp="http://www.plazi.org/taxpub"><tp:treatment-meta><kwd-group><label>Taxon classification</label><kwd>
                <named-content content-type="kingdom">Plantae</named-content>
              </kwd><kwd>
                <named-content content-type="order">Caryophyllales</named-content>
              </kwd><kwd>
                <named-content content-type="family">Amaranthaceae</named-content>
              </kwd></kwd-group><mixed-citation publication-type="journal"><person-group><name><surname>Sukhorukov</surname><given-names>Alexander P.</given-names></name><name><surname>Sennikov</surname><given-names>Alexander N.</given-names></name><name><surname>Cheek</surname><given-names>Martin</given-names></name><name><surname>Nusbaumer</surname><given-names>Louis</given-names></name><name><surname>Kushunina</surname><given-names>Maria</given-names></name><name><surname>Timonin</surname><given-names>Alexander C.</given-names></name></person-group><article-title>﻿Taxonomic revision of the <italic><tp:taxon-name><tp:taxon-name-part taxon-name-part-type="genus" reg="Cyathula">Cyathula</tp:taxon-name-part><tp:taxon-name-part taxon-name-part-type="species" reg="achyranthoides">achyranthoides</tp:taxon-name-part></tp:taxon-name></italic> group (<tp:taxon-name><tp:taxon-name-part taxon-name-part-type="family">Amaranthaceae</tp:taxon-name-part></tp:taxon-name>, Achyranthoids) in continental Africa and Madagascar</article-title><source>PhytoKeys</source><day>01</day><month>08</month><year>2025</year><volume>260</volume><fpage>237</fpage><lpage>268</lpage><pub-id pub-id-type="doi">10.3897/phytokeys.260.162975</pub-id></mixed-citation></tp:treatment-meta><tp:nomenclature><label>﻿</label><tp:taxon-name>
              <object-id xmlns:xlink="http://www.w3.org/1999/xlink" content-type="arpha" xlink:type="simple">E047AC9E-523E-5D68-9AAC-B7177195D957</object-id>
              <tp:taxon-name-part taxon-name-part-type="genus" reg="Cyathula">Cyathula</tp:taxon-name-part>
              <tp:taxon-name-part taxon-name-part-type="species" reg="fernando-poensis">fernando-poensis</tp:taxon-name-part>
            </tp:taxon-name><tp:taxon-authority> Suess. &amp; Friedrich, Mitt. Bot. Staatssamml. München 1(6): 188 (1953).</tp:taxon-authority></tp:nomenclature><tp:treatment-sec sec-type="Holotype" id="SECID0E4EBG"><title>Holotype.</title><p>Equatorial Guinea, Fernando Po [Bioko] Island, El Pico, 7000 ft [2133 m], in forest, 10 Dec 1951, A.S. Boughey 123 (K000243618).</p></tp:treatment-sec><tp:treatment-sec sec-type="notes" id="SECID0ECFBG"><title>Note.</title><p>The type designation for this species name is ambiguous. <xref ref-type="bibr" rid="B55">Suessenguth (1953)</xref> stated that the type was collected at an elevation of 7000 ft [2133 m]. and cited two collection numbers, <italic>Boughey 123</italic> and <italic>124</italic>, but only the former agrees with the stated elevation and is labelled as type at K. We therefore assume that the added citation of the collection number 124 was a technical error that does not affect the type designation.</p></tp:treatment-sec><tp:treatment-sec sec-type="description" id="SECID0EQFBG"><title>Description.</title><p><bold><italic>Perennial herbs</italic></bold> up to 60 cm high, rooting at nodes; <bold><italic>leaves</italic></bold> short-petiolate (petioles up to 10 mm long), rhombic, obovate or elliptic, 30–60 × 20–30 mm, hairy, upper leaves ± distant from the inflorescence, hairs on leaves articulated, 0.5–1.1 mm long; <bold><italic>bracts</italic></bold> persisting on the florescence axis, ovate, 2.0–3.0 mm long, short to long acuminate, glabrous or ± setose; <bold><italic>main florescence</italic></bold> (15)20–60 cm long, dense or slightly interrupted basally, with shorter paracladia; <bold><italic>cymes</italic></bold> (Fig. <xref ref-type="fig" rid="F2">2D</xref>) shortly pedicellate (pedicels 0.5–1.0 mm long), symmetric, with two mucronulate or slightly hooked, equal, indistinctly keeled first-ordered bracteoles (<italic>br1</italic>: Fig. <xref ref-type="fig" rid="F3">3C</xref>) 2.0–3.0 mm long and fertile flower in between (<bold><italic>fertile part</italic></bold>) and mostly <bold><italic>two sterile parts</italic></bold> located in the axils of <italic>br1</italic> on both sides of the fertile flower, sometimes only one sterile part is present in a cyme and, thus, the cyme is asymmetric; paired second-ordered <bold><italic>bracteoles</italic></bold> (<italic>br2</italic>) of the sterile parts hyaline, glabrous, short (2.5–3.0 mm), not exceeding the fertile flower, uncinate, with minor two hooks (<italic>br3</italic>) in their axils, sterile part consisting of a sterile flower with five apically recurved or straight segments: two outer segments of 4.0 mm long and three inner smaller (3.0 mm long) segments; all larger hooks (<italic>br2</italic>) ± equal to length of perianth of fertile flower; <bold><italic>perianth segments</italic></bold> of fertile flower 5, 5.5–5.5 mm long, glabrous or ± pubescent only basally, each segment with prominent mid-rib and two indistinct lateral veins; <bold><italic>pseudostaminodes</italic></bold> 1.0–1.2 mm long; <bold><italic>anthers</italic></bold> 0.4–0.5 mm long; <bold><italic>style</italic></bold> (with capitate stigma) 0.7–0.9 mm long; <bold><italic>fruit</italic></bold> (without style) 2.0–2.2(3.0) mm long; <bold><italic>seed coat</italic></bold> brown, thin; <bold><italic>radicle</italic></bold> pointing upwards.</p></tp:treatment-sec><tp:treatment-sec sec-type="notes" id="SECID0EXHBG"><title>Note.</title><p>Suessenguth &amp; Friedrich in <xref ref-type="bibr" rid="B55">Suessenguth (1953)</xref> described the species, based on three examined specimens. Having examined the subsequent collections from Cameroon, we can improve the description of <italic><tp:taxon-name><tp:taxon-name-part taxon-name-part-type="genus" reg="Cyathula">C.</tp:taxon-name-part><tp:taxon-name-part taxon-name-part-type="species" reg="fernando-poensis">fernando-poensis</tp:taxon-name-part></tp:taxon-name></italic>. For example, Suessenguth &amp; Friedrich in <xref ref-type="bibr" rid="B55">Suessenguth (1953)</xref> indicated that there are only two hooks in a sterile flower. However, the number of hooks in a cyme can vary from 2 to 8. Two hooks are present if there is only one sterile part in a cyme and no other additional hooks are present in the bract axil.</p></tp:treatment-sec><tp:treatment-sec sec-type="habitat" id="SECID0EQIBG"><title>Habitat.</title><p>(Sub)mountain forests at elevations of 1300–2800 m a.s.l.</p></tp:treatment-sec><tp:treatment-sec sec-type="IUCN category" id="SECID0EVIBG"><title>IUCN category.</title><p>In Cameroon, <italic><tp:taxon-name><tp:taxon-name-part taxon-name-part-type="genus" reg="Cyathula">C.</tp:taxon-name-part><tp:taxon-name-part taxon-name-part-type="species" reg="fernando-poensis">fernando-poensis</tp:taxon-name-part></tp:taxon-name></italic> was first assessed as Vulnerable (Darbyshire in <xref ref-type="bibr" rid="B18">Cheek et al. (2004)</xref>; <xref ref-type="bibr" rid="B40">Onana and Cheek 2011</xref>). Nevertheless, <xref ref-type="bibr" rid="B40">Onana and Cheek (2011)</xref> indicated that the forests of the South-West Region of Cameroon and Bioko over 1000 m a.s.l. were, at that time, under minimal anthropogenic pressure. Later, the conservation status of <italic><tp:taxon-name><tp:taxon-name-part taxon-name-part-type="genus" reg="Cyathula">C.</tp:taxon-name-part><tp:taxon-name-part taxon-name-part-type="species" reg="fernando-poensis">fernando-poensis</tp:taxon-name-part></tp:taxon-name></italic> in Cameroon was changed to Endangered (<xref ref-type="bibr" rid="B16">Cheek 2014</xref>), because the populations are under great pressure of clearance for agriculture and this threat occurs across the whole range and even inside areas that are designated as “protected”. However, at that time, the existence of the population in North-West Region (where it has been most frequently collected) was unknown due to misidentification. There are no data on the abundance of the species in Bioko Island (<xref ref-type="bibr" rid="B62">Velayos et al. 2013</xref>).</p></tp:treatment-sec><tp:treatment-sec sec-type="distribution" id="SECID0EFKBG"><title>Distribution</title><p><bold>(Fig. <xref ref-type="fig" rid="F10">10</xref>). Equatorial Guinea</bold>: Fernando Po [Bioko] Island, El Pico, 6600 ft [2012 m], in forest, darker variety of [the specimen number] 123, 10 Dec 1951, A.S. Boughey 135 (K000518886).</p><fig id="F10" position="float" orientation="portrait"><object-id xmlns:xlink="http://www.w3.org/1999/xlink" content-type="doi" xlink:type="simple">10.3897/phytokeys.260.162975.figure10</object-id><object-id xmlns:xlink="http://www.w3.org/1999/xlink" content-type="arpha" xlink:type="simple">68F18E31-6347-5E4B-81A6-3AAB0EF3E473</object-id><label>Figure 10.</label><caption><p>Distribution map of <italic><tp:taxon-name><tp:taxon-name-part taxon-name-part-type="genus" reg="Cyathula">Cyathula</tp:taxon-name-part><tp:taxon-name-part taxon-name-part-type="species" reg="fernando-poensis">fernando-poensis</tp:taxon-name-part></tp:taxon-name></italic>.</p></caption><graphic xmlns:xlink="http://www.w3.org/1999/xlink" xlink:href="phytokeys-260-237_article-162975__-g010.jpg" position="float" orientation="portrait" xlink:type="simple" id="oo_1385825.jpg"><uri content-type="original_file" xlink:type="simple">https://binary.pensoft.net/fig/1385825</uri></graphic></fig><p><bold>Cameroon</bold>: South-West Prov., Mount Kupe, Max’s trail leading from Nyasoso to summit of Mt. Kupe, <named-content xmlns:xlink="http://www.w3.org/1999/xlink" content-type="dwc:verbatimCoordinates" xlink:type="simple"><named-content content-type="geo-json" specific-use="{&#34;type&#34;:&#34;Point&#34;,&#34;coordinates&#34;:[9.683333,4.800000]}" id="NCID0E2LBG" xlink:type="simple">4°48'N, 9°41'E</named-content></named-content>, 1550 m a.s.l., closed canopy submontane forest on fertile micro-aggregated humic cambisol, 22 Nov 1994, P. Lane 242 (K000086531, SCA,YA); North-West Region, Bui Dept., Elak, 2200 m a.s.l., montane forest, 9 Jun 1996, S. Cable &amp; al. 2964 (K, MW, YA); North-West Region, Bui Dept., Elak, Mt. Oku, 2500 m a.s.l., montane forest, 9 Jun 1996, L. Zapfack 800 (BR, K001900912, MW, SCA,YA); North-West Region, Bui Dept., Elak, 2250 m a.s.l., montane forest, 9 Jun 1996, S. Cable 2975 (K001900914, MW, YA); North-West Region, Bui Dept., Oku-Elak, <named-content xmlns:xlink="http://www.w3.org/1999/xlink" content-type="dwc:verbatimCoordinates" xlink:type="simple"><named-content content-type="geo-json" specific-use="{&#34;type&#34;:&#34;Point&#34;,&#34;coordinates&#34;:[10.311200,6.134900]}" id="NCID0EDMBG" xlink:type="simple">6.1349°N, 10.3112°E</named-content></named-content>, 2200 m a.s.l., lower parts of transect KA, 28 Oct 1996, M. Cheek 8491 (K001900858, MW, YA); North-West Region, Bui Dept., Elak-Oku, <named-content xmlns:xlink="http://www.w3.org/1999/xlink" content-type="dwc:verbatimCoordinates" xlink:type="simple"><named-content content-type="geo-json" specific-use="{&#34;type&#34;:&#34;Point&#34;,&#34;coordinates&#34;:[10.260000,6.150000]}" id="NCID0ELMBG" xlink:type="simple">6.15°N, 10.26°E</named-content></named-content>, 2500 m a.s.l., K.A path, 29 Oct 1996, J.M. Onana 460 (K001900862, MW, WAG); North-West Region, Bui Dept., Elak, 2800 m a.s.l., <named-content xmlns:xlink="http://www.w3.org/1999/xlink" content-type="dwc:verbatimCoordinates" xlink:type="simple"><named-content content-type="geo-json" specific-use="{&#34;type&#34;:&#34;Point&#34;,&#34;coordinates&#34;:[10.311200,6.134900]}" id="NCID0ETMBG" xlink:type="simple">6.1349°N, 10.3112°E</named-content></named-content>, grassland, 30 Oct 1996, M. Cheek &amp; al. 8519 (K001900859, MW); North-West Region, Bui Dept., Oku-Elak, 2600 m a.s.l., Transect KA, mountain slope, open forest, 31 Oct 1996, M. Buzgo, 689 (BR, K001900860, MW, YA); South-West Prov., Kupe-Muanenguba Division, Kodmin, <named-content xmlns:xlink="http://www.w3.org/1999/xlink" content-type="dwc:verbatimCoordinates" xlink:type="simple"><named-content content-type="geo-json" specific-use="{&#34;type&#34;:&#34;Point&#34;,&#34;coordinates&#34;:[9.686389,5.000000]}" id="NCID0E2MBG" xlink:type="simple">5°00'00"N, 9°41'11"E</named-content></named-content>, alt. 1330 m a.s.l., montane / submontane evergreen forest, road to Mwanzum and Nyale, 8 Dec 1999, M. Cheek &amp; al. 10269 (K000051086, K000051088).</p></tp:treatment-sec><tp:treatment-sec sec-type="distribution" id="SECID0EANBG"><title>General distribution.</title><p>For a long time, this species was considered endemic to Bioko Island, Equatorial Guinea (<xref ref-type="bibr" rid="B23">Exell 1973</xref>; <xref ref-type="bibr" rid="B8">Brenan 1978</xref>). In the 1990s, <italic><tp:taxon-name><tp:taxon-name-part taxon-name-part-type="genus" reg="Cyathula">C.</tp:taxon-name-part><tp:taxon-name-part taxon-name-part-type="species" reg="fernando-poensis">fernando-poensis</tp:taxon-name-part></tp:taxon-name></italic> was also discovered at Mt Kupe and the Bakossi Mts of South-West Region in Cameroon (<xref ref-type="bibr" rid="B18">Cheek et al. 2004</xref>). However, the records from North-West Region were until now misidentified as <italic><tp:taxon-name><tp:taxon-name-part taxon-name-part-type="genus" reg="Achyranthes">Achyranthes</tp:taxon-name-part><tp:taxon-name-part taxon-name-part-type="species" reg="aspera">aspera</tp:taxon-name-part></tp:taxon-name></italic> L. (<xref ref-type="bibr" rid="B17">Cheek et al. 2000</xref>).</p></tp:treatment-sec><tp:treatment-sec sec-type="remarks" id="SECID0EMOBG"><title>Remark.</title><p><italic><tp:taxon-name><tp:taxon-name-part taxon-name-part-type="genus" reg="Cyathula">Cyathula</tp:taxon-name-part><tp:taxon-name-part taxon-name-part-type="species" reg="geminata">geminata</tp:taxon-name-part></tp:taxon-name></italic> and <italic><tp:taxon-name><tp:taxon-name-part taxon-name-part-type="genus" reg="Cyathula">C.</tp:taxon-name-part><tp:taxon-name-part taxon-name-part-type="species" reg="fernando-poensis">fernando-poensis</tp:taxon-name-part></tp:taxon-name></italic> are both present in Bioko Island and Cameroon. They differ in morphology and altitudinal preferences. <italic><tp:taxon-name><tp:taxon-name-part taxon-name-part-type="genus" reg="Cyathula">Cyathula</tp:taxon-name-part><tp:taxon-name-part taxon-name-part-type="species" reg="geminata">geminata</tp:taxon-name-part></tp:taxon-name></italic> is a typical component of drier tropical rainforests, up to an upper altitudinal limit of 1200 m a.s.l., while <italic><tp:taxon-name><tp:taxon-name-part taxon-name-part-type="genus" reg="Cyathula">C.</tp:taxon-name-part><tp:taxon-name-part taxon-name-part-type="species" reg="fernando-poensis">fernando-poensis</tp:taxon-name-part></tp:taxon-name></italic> is found in the mountain rainforests. Further, in Cameroon, <italic><tp:taxon-name><tp:taxon-name-part taxon-name-part-type="genus" reg="Cyathula">C.</tp:taxon-name-part><tp:taxon-name-part taxon-name-part-type="species" reg="geminata">geminata</tp:taxon-name-part></tp:taxon-name></italic> is not recorded from the high rainfall forests of SW Region (e.g. <xref ref-type="bibr" rid="B10">Cable and Cheek (1998)</xref>), but only in the lower rainfall, often semi-deciduous forest areas of Central, West and South Regions (e.g. <xref ref-type="bibr" rid="B19">Cheek et al. 2011</xref>), albeit misidentified as a variant of <italic><tp:taxon-name><tp:taxon-name-part taxon-name-part-type="genus" reg="Cyathula">C.</tp:taxon-name-part><tp:taxon-name-part taxon-name-part-type="species" reg="prostrata">prostrata</tp:taxon-name-part></tp:taxon-name></italic> (L.) Blume.</p></tp:treatment-sec><tp:treatment-sec><!--Section generated to contain objects referenced in tp:taxon-treatment.--><fig id="F2" position="float" orientation="portrait"><object-id xmlns:xlink="http://www.w3.org/1999/xlink" content-type="doi" xlink:type="simple">10.3897/phytokeys.260.162975.figure2</object-id><object-id xmlns:xlink="http://www.w3.org/1999/xlink" content-type="arpha" xlink:type="simple">96AE7F1E-DAB6-5B7E-B3B3-CC1AD40F242B</object-id><label>Figure 2.</label><caption><p>Cymes of studied <italic><tp:taxon-name><tp:taxon-name-part taxon-name-part-type="genus" reg="Cyathula">Cyathula</tp:taxon-name-part></tp:taxon-name></italic> species. A. <italic><tp:taxon-name><tp:taxon-name-part taxon-name-part-type="genus" reg="Cyathula">C.</tp:taxon-name-part><tp:taxon-name-part taxon-name-part-type="species" reg="achyranthoides">achyranthoides</tp:taxon-name-part></tp:taxon-name></italic>; B. <italic><tp:taxon-name><tp:taxon-name-part taxon-name-part-type="genus" reg="Cyathula">C.</tp:taxon-name-part><tp:taxon-name-part taxon-name-part-type="species" reg="brevispicata">brevispicata</tp:taxon-name-part></tp:taxon-name></italic>; C. Sterile flower of <italic><tp:taxon-name><tp:taxon-name-part taxon-name-part-type="genus" reg="Cyathula">C.</tp:taxon-name-part><tp:taxon-name-part taxon-name-part-type="species" reg="brevispicata">brevispicata</tp:taxon-name-part></tp:taxon-name></italic> with bracteoles; D. <italic><tp:taxon-name><tp:taxon-name-part taxon-name-part-type="genus" reg="Cyathula">C.</tp:taxon-name-part><tp:taxon-name-part taxon-name-part-type="species" reg="fernando-poensis">fernando-poensis</tp:taxon-name-part></tp:taxon-name></italic>; E. <italic><tp:taxon-name><tp:taxon-name-part taxon-name-part-type="genus" reg="Cyathula">C.</tp:taxon-name-part><tp:taxon-name-part taxon-name-part-type="species" reg="geminata">geminata</tp:taxon-name-part></tp:taxon-name></italic>; F. <italic><tp:taxon-name><tp:taxon-name-part taxon-name-part-type="genus" reg="Cyathula">C.</tp:taxon-name-part><tp:taxon-name-part taxon-name-part-type="species" reg="prostrata">prostrata</tp:taxon-name-part></tp:taxon-name></italic>. Abbreviations: br1, br 2 – bracteoles of the first and second orders, sp – sterile part, ff – fertile flower. Scale bars: 1 mm.</p></caption><graphic xmlns:xlink="http://www.w3.org/1999/xlink" xlink:href="phytokeys-260-237_article-162975__-g002.jpg" position="float" orientation="portrait" xlink:type="simple" id="oo_1385817.jpg"><uri content-type="original_file" xlink:type="simple">https://binary.pensoft.net/fig/1385817</uri></graphic></fig><fig id="F3" position="float" orientation="portrait"><object-id xmlns:xlink="http://www.w3.org/1999/xlink" content-type="doi" xlink:type="simple">10.3897/phytokeys.260.162975.figure3</object-id><object-id xmlns:xlink="http://www.w3.org/1999/xlink" content-type="arpha" xlink:type="simple">DAEFA89B-92BF-5F06-A0FD-D64A578E6751</object-id><label>Figure 3.</label><caption><p>Simplified cyme architecture in the <italic><tp:taxon-name><tp:taxon-name-part taxon-name-part-type="genus" reg="Cyathula">Cyathula</tp:taxon-name-part><tp:taxon-name-part taxon-name-part-type="species" reg="achyranthoides">achyranthoides</tp:taxon-name-part></tp:taxon-name></italic> group and related <italic><tp:taxon-name><tp:taxon-name-part taxon-name-part-type="genus" reg="Cyathula">C.</tp:taxon-name-part><tp:taxon-name-part taxon-name-part-type="species" reg="prostrata">prostrata</tp:taxon-name-part></tp:taxon-name></italic>. A, B. Asymmetric cymes of <italic><tp:taxon-name><tp:taxon-name-part taxon-name-part-type="genus" reg="Cyathula">C.</tp:taxon-name-part><tp:taxon-name-part taxon-name-part-type="species" reg="achyranthoides">achyranthoides</tp:taxon-name-part></tp:taxon-name></italic> and <italic><tp:taxon-name><tp:taxon-name-part taxon-name-part-type="genus" reg="Cyathula">C.</tp:taxon-name-part><tp:taxon-name-part taxon-name-part-type="species" reg="geminata">geminata</tp:taxon-name-part></tp:taxon-name></italic> including the common type (A) with a sterile part with one sterile flower (sf) located on one side of the fertile flower (ff), and deviating type (B) with one sessile rudimentary flower or bracteole(s); C. Symmetric cyme of <italic><tp:taxon-name><tp:taxon-name-part taxon-name-part-type="genus" reg="Cyathula">C.</tp:taxon-name-part><tp:taxon-name-part taxon-name-part-type="species" reg="aethiopica">aethiopica</tp:taxon-name-part></tp:taxon-name></italic>, <italic><tp:taxon-name><tp:taxon-name-part taxon-name-part-type="genus" reg="Cyathula">C.</tp:taxon-name-part><tp:taxon-name-part taxon-name-part-type="species" reg="brevispicata">brevispicata</tp:taxon-name-part></tp:taxon-name></italic> and <italic><tp:taxon-name><tp:taxon-name-part taxon-name-part-type="genus" reg="Cyathula">C.</tp:taxon-name-part><tp:taxon-name-part taxon-name-part-type="species" reg="fernando-poensis">fernando-poensis</tp:taxon-name-part></tp:taxon-name></italic> with one fertile flower (ff) and two sterile flowers (sf) located laterally; D. Symmetric cyme of <italic><tp:taxon-name><tp:taxon-name-part taxon-name-part-type="genus" reg="Cyathula">C.</tp:taxon-name-part><tp:taxon-name-part taxon-name-part-type="species" reg="prostrata">prostrata</tp:taxon-name-part></tp:taxon-name></italic> with three fertile flowers and sterile parts with sterile flowers. Abbreviations: <italic>br1</italic>, <italic>br2</italic>, <italic>br3</italic>, and <italic>br4</italic> – uncinate or non-uncinate bracteoles of different orders, X – rudimentary flowers of the sterile part.</p></caption><graphic xmlns:xlink="http://www.w3.org/1999/xlink" xlink:href="phytokeys-260-237_article-162975__-g003.jpg" position="float" orientation="portrait" xlink:type="simple" id="oo_1385818.jpg"><uri content-type="original_file" xlink:type="simple">https://binary.pensoft.net/fig/1385818</uri></graphic></fig></tp:treatment-sec><ref-list><ref id="B55"><mixed-citation xmlns:xlink="http://www.w3.org/1999/xlink" xlink:type="simple"><person-group><name name-style="western"><surname>Suessenguth</surname><given-names>K</given-names></name></person-group> (<year>1953</year>) <article-title>Notizen über neue oder seltene <tp:taxon-name><tp:taxon-name-part taxon-name-part-type="family">Amaranthaceae</tp:taxon-name-part></tp:taxon-name>.</article-title><source>Mitteilungen der Botanischen Staatssammlung München</source><volume>1</volume>: <fpage>184</fpage>–<lpage>194</lpage>.</mixed-citation></ref><ref id="B18"><mixed-citation xmlns:xlink="http://www.w3.org/1999/xlink" xlink:type="simple"><person-group><name name-style="western"><surname>Cheek</surname><given-names>M</given-names></name><name name-style="western"><surname>John</surname><given-names>PB</given-names></name><name name-style="western"><surname>Darbyshire</surname><given-names>I</given-names></name><name name-style="western"><surname>Onana</surname><given-names>JM</given-names></name><name name-style="western"><surname>Wild</surname><given-names>C</given-names></name></person-group> (<year>2004</year>) <source>The Plants of Kupe Mwanenguba and the Bakossi Mountains, Cameroon: A Conservation Checklist.</source><publisher-name>Royal Botanic Gardens Kew</publisher-name>, <publisher-loc>London</publisher-loc>, <size units="page">512 pp</size>.</mixed-citation></ref><ref id="B40"><mixed-citation xmlns:xlink="http://www.w3.org/1999/xlink" xlink:type="simple"><person-group><name name-style="western"><surname>Onana</surname><given-names>JM</given-names></name><name name-style="western"><surname>Cheek</surname><given-names>M</given-names></name></person-group> (<year>2011</year>) <source>Red Data Book of the Flowering Plants of Cameroon: IUCN Global Assessments.</source><publisher-name>Royal Botanic Gardens</publisher-name>, <publisher-loc>Kew &amp; IRAD-National Herbarium of Cameroon, London</publisher-loc>, <size units="page">578 pp</size>.</mixed-citation></ref><ref id="B16"><mixed-citation xmlns:xlink="http://www.w3.org/1999/xlink" xlink:type="simple"><person-group><name name-style="western"><surname>Cheek</surname><given-names>M</given-names></name></person-group> (<year>2014</year>) <italic><tp:taxon-name><tp:taxon-name-part taxon-name-part-type="genus">Cyathula</tp:taxon-name-part><tp:taxon-name-part taxon-name-part-type="species">fernando-poensis</tp:taxon-name-part></tp:taxon-name></italic>. The IUCN Red List of Threatened Species 2014: e.T45416A3001441.<ext-link xlink:href="10.2305/IUCN.UK.2014-3.RLTS.T45416A3001441.en" ext-link-type="doi" xlink:type="simple">https://doi.org/10.2305/IUCN.UK.2014-3.RLTS.T45416A3001441.en</ext-link> [Accessed 10 June 2025]</mixed-citation></ref><ref id="B62"><mixed-citation xmlns:xlink="http://www.w3.org/1999/xlink" xlink:type="simple"><person-group><name name-style="western"><surname>Velayos</surname><given-names>M</given-names></name><name name-style="western"><surname>Cabezas</surname><given-names>F</given-names></name><name name-style="western"><surname>Barberá</surname><given-names>P</given-names></name><name name-style="western"><surname>De La Estrella</surname><given-names>M</given-names></name><name name-style="western"><surname>Aedo</surname><given-names>C</given-names></name><name name-style="western"><surname>Morales</surname><given-names>R</given-names></name><name name-style="western"><surname>Quintanar</surname><given-names>A</given-names></name><name name-style="western"><surname>Velayos</surname><given-names>G</given-names></name><name name-style="western"><surname>Fero</surname><given-names>M</given-names></name></person-group> (<year>2013</year>) <article-title>Preliminary checklist of vascular plants of Bioko Island (Equatorial Guinea).</article-title><source>Botanica Complutensis</source><volume>37</volume>: <fpage>109</fpage>–<lpage>133</lpage>. <ext-link xlink:href="10.5209/rev_BOCM.2013.v37.42275" ext-link-type="doi" xlink:type="simple">https://doi.org/10.5209/rev_BOCM.2013.v37.42275</ext-link></mixed-citation></ref><ref id="B23"><mixed-citation xmlns:xlink="http://www.w3.org/1999/xlink" xlink:type="simple"><person-group><name name-style="western"><surname>Exell</surname><given-names>AW</given-names></name></person-group> (<year>1973</year>) <article-title>Angiosperms of the islands of the Gulf of Guinea (Fernando Po, Príncipe, S. Tomé, and Annobon). Bulletin of the British Museum (Natural History).</article-title><source>Botany</source><volume>4</volume>: <fpage>327</fpage>–<lpage>411</lpage>.</mixed-citation></ref><ref id="B8"><mixed-citation xmlns:xlink="http://www.w3.org/1999/xlink" xlink:type="simple"><person-group><name name-style="western"><surname>Brenan</surname><given-names>JPM</given-names></name></person-group> (<year>1978</year>) <article-title>Some aspects of the phytogeography of Tropical Africa.</article-title><source>Annals of the Missouri Botanical Garden</source><volume>65</volume>: <fpage>437</fpage>–<lpage>478</lpage>. <ext-link xlink:href="10.2307/2398859" ext-link-type="doi" xlink:type="simple">https://doi.org/10.2307/2398859</ext-link></mixed-citation></ref><ref id="B17"><mixed-citation xmlns:xlink="http://www.w3.org/1999/xlink" xlink:type="simple"><person-group><name name-style="western"><surname>Cheek</surname><given-names>M</given-names></name><name name-style="western"><surname>Onana</surname><given-names>JM</given-names></name><name name-style="western"><surname>Pollard</surname><given-names>BJ</given-names></name></person-group> (<year>2000</year>) <source>The Plants of Mount Oku and the Ijim Ridge, Cameroon: A Conservation Checklist.</source><publisher-name>Royal Botanic Gardens Kew</publisher-name>, <publisher-loc>London</publisher-loc>, <size units="page">215 pp</size>.</mixed-citation></ref><ref id="B10"><mixed-citation xmlns:xlink="http://www.w3.org/1999/xlink" xlink:type="simple"><person-group><name name-style="western"><surname>Cable</surname><given-names>S</given-names></name><name name-style="western"><surname>Cheek</surname><given-names>M</given-names></name></person-group> (<year>1998</year>) <source>The Plants of Mount Cameroon: A conservation checklist.</source><publisher-name>Royal Botanic Gardens Kew</publisher-name>, <publisher-loc>London</publisher-loc>, <size units="page">198 pp</size>.</mixed-citation></ref><ref id="B19"><mixed-citation xmlns:xlink="http://www.w3.org/1999/xlink" xlink:type="simple"><person-group><name name-style="western"><surname>Cheek</surname><given-names>M</given-names></name><name name-style="western"><surname>Harvey</surname><given-names>Y</given-names></name><name name-style="western"><surname>Onana</surname><given-names>JM</given-names></name></person-group> (<year>2011</year>) <source>The Plants of Mefou Proposed National Park, Yaoundé, Cameroon: A Conservation Checklist.</source><publisher-name>Royal Botanic Gardens Kew</publisher-name>, <publisher-loc>London</publisher-loc>, <size units="page">225 pp</size>.</mixed-citation></ref></ref-list></tp:taxon-treatment>
