# Supplementary material for: ﻿Taxonomic revision of the Cyathulaachyranthoides group (Amaranthaceae, Achyranthoids) in continental Africa and Madagascar
Source: PhytoKeys. 2025 Aug 1;260:237–68. doi: 10.3897/phytokeys.260.162975 (PMC12334925; doi:10.3897/phytokeys.260.162975)
Supplement: XML Treatment for Cyathula geminata [file phytokeys.260.162975-treatment5.xml]

<!DOCTYPE tp:taxon-treatment
  PUBLIC "-//TaxonX//DTD Taxonomic Treatment Publishing DTD v0 20100105//EN" "tax-treatment-NSO.dtd">
<tp:taxon-treatment xmlns:tp="http://www.plazi.org/taxpub"><tp:treatment-meta><kwd-group><label>Taxon classification</label><kwd>
                <named-content content-type="kingdom">Plantae</named-content>
              </kwd><kwd>
                <named-content content-type="order">Caryophyllales</named-content>
              </kwd><kwd>
                <named-content content-type="family">Amaranthaceae</named-content>
              </kwd></kwd-group><mixed-citation publication-type="journal"><person-group><name><surname>Sukhorukov</surname><given-names>Alexander P.</given-names></name><name><surname>Sennikov</surname><given-names>Alexander N.</given-names></name><name><surname>Cheek</surname><given-names>Martin</given-names></name><name><surname>Nusbaumer</surname><given-names>Louis</given-names></name><name><surname>Kushunina</surname><given-names>Maria</given-names></name><name><surname>Timonin</surname><given-names>Alexander C.</given-names></name></person-group><article-title>﻿Taxonomic revision of the <italic><tp:taxon-name><tp:taxon-name-part taxon-name-part-type="genus" reg="Cyathula">Cyathula</tp:taxon-name-part><tp:taxon-name-part taxon-name-part-type="species" reg="achyranthoides">achyranthoides</tp:taxon-name-part></tp:taxon-name></italic> group (<tp:taxon-name><tp:taxon-name-part taxon-name-part-type="family">Amaranthaceae</tp:taxon-name-part></tp:taxon-name>, Achyranthoids) in continental Africa and Madagascar</article-title><source>PhytoKeys</source><day>01</day><month>08</month><year>2025</year><volume>260</volume><fpage>237</fpage><lpage>268</lpage><pub-id pub-id-type="doi">10.3897/phytokeys.260.162975</pub-id></mixed-citation></tp:treatment-meta><tp:nomenclature><label>﻿</label><tp:taxon-name>
              <object-id xmlns:xlink="http://www.w3.org/1999/xlink" content-type="arpha" xlink:type="simple">1D9D5B31-A4B4-5C4E-BE48-8F43D4C9B43F</object-id>
              <tp:taxon-name-part taxon-name-part-type="genus" reg="Cyathula">Cyathula</tp:taxon-name-part>
              <tp:taxon-name-part taxon-name-part-type="species" reg="geminata">geminata</tp:taxon-name-part>
            </tp:taxon-name><tp:taxon-authority>(Schumach.) Moq. in DC., Prodr. 13(2): 330 (1849).</tp:taxon-authority><tp:nomenclature-citation-list><tp:nomenclature-citation><tp:taxon-name>
                  <tp:taxon-name-part taxon-name-part-type="genus" reg="Achyranthes"/>
                  <tp:taxon-name-part taxon-name-part-type="species" reg="geminata"/>
                </tp:taxon-name><comment>≡ <tp:taxon-name><tp:taxon-name-part taxon-name-part-type="genus" reg="Achyranthes">Achyranthes</tp:taxon-name-part><tp:taxon-name-part taxon-name-part-type="species" reg="geminata">geminata</tp:taxon-name-part></tp:taxon-name> Schumach., Beskr. Guin. Pl.: 138 (1827). Described from Ghana (Akuapem-Akropong, Eastern Region). </comment></tp:nomenclature-citation></tp:nomenclature-citation-list></tp:nomenclature><tp:treatment-sec sec-type="notes" id="SECID0EOSBG"><title>Note.</title><p><xref ref-type="bibr" rid="B47">Schumacher (1827)</xref> noted that the original material of the species collected in present-day Ghana and described — but not named — by P. Thonning had largely been lost during the bombardment of Copenhagen in 1807, amidst the Napoleonic Wars. This loss had already occurred by the time Schumacher validly published numerous new species names in that work. Later, <xref ref-type="bibr" rid="B31">Hepper (1976)</xref> confirmed that no material of <italic><tp:taxon-name><tp:taxon-name-part taxon-name-part-type="genus" reg="Achyranthes">Achyranthes</tp:taxon-name-part><tp:taxon-name-part taxon-name-part-type="species" reg="geminata">geminata</tp:taxon-name-part></tp:taxon-name></italic> Schumach. is preserved at C, supporting the likelihood that it was destroyed during the war. Although the taxonomic identity of <italic><tp:taxon-name><tp:taxon-name-part taxon-name-part-type="genus" reg="Achyranthes">A.</tp:taxon-name-part><tp:taxon-name-part taxon-name-part-type="species" reg="geminata">geminata</tp:taxon-name-part></tp:taxon-name></italic> is beyond doubt, thanks to the detailed morphological description provided in its protologue, we refrain from designating a neotype due to the current scarcity of herbarium collections from Ghana.</p><p>The name <italic><tp:taxon-name><tp:taxon-name-part taxon-name-part-type="genus" reg="Cyathula">C.</tp:taxon-name-part><tp:taxon-name-part taxon-name-part-type="species" reg="geminata">geminata</tp:taxon-name-part></tp:taxon-name></italic> was rarely discussed in early literature. <xref ref-type="bibr" rid="B32">Hooker (1849)</xref> and <xref ref-type="bibr" rid="B6">Baker and Clarke (1909)</xref> accepted it, but did not mention the name <italic><tp:taxon-name><tp:taxon-name-part taxon-name-part-type="genus" reg="Cyathula">C.</tp:taxon-name-part><tp:taxon-name-part taxon-name-part-type="species" reg="achyranthoides">achyranthoides</tp:taxon-name-part></tp:taxon-name></italic> and rather believed that <italic><tp:taxon-name><tp:taxon-name-part taxon-name-part-type="genus" reg="Cyathula">C.</tp:taxon-name-part><tp:taxon-name-part taxon-name-part-type="species" reg="geminata">geminata</tp:taxon-name-part></tp:taxon-name></italic> is hardly separable from <italic><tp:taxon-name><tp:taxon-name-part taxon-name-part-type="genus" reg="Cyathula">C.</tp:taxon-name-part><tp:taxon-name-part taxon-name-part-type="species" reg="prostrata">prostrata</tp:taxon-name-part></tp:taxon-name></italic>. <xref ref-type="bibr" rid="B12">Cavaco (1954)</xref> placed <italic><tp:taxon-name><tp:taxon-name-part taxon-name-part-type="genus" reg="Cyathula">C.</tp:taxon-name-part><tp:taxon-name-part taxon-name-part-type="species" reg="geminata">geminata</tp:taxon-name-part></tp:taxon-name></italic> in the synonymy of <italic><tp:taxon-name><tp:taxon-name-part taxon-name-part-type="genus" reg="Cyathula">C.</tp:taxon-name-part><tp:taxon-name-part taxon-name-part-type="species" reg="prostrata">prostrata</tp:taxon-name-part></tp:taxon-name></italic>, but later merged it with <italic><tp:taxon-name><tp:taxon-name-part taxon-name-part-type="genus" reg="Cyathula">C.</tp:taxon-name-part><tp:taxon-name-part taxon-name-part-type="species" reg="achyranthoides">achyranthoides</tp:taxon-name-part></tp:taxon-name></italic> (<xref ref-type="bibr" rid="B13">Cavaco 1962</xref>: 85) and also cited it together with <italic><tp:taxon-name><tp:taxon-name-part taxon-name-part-type="genus" reg="Cyathula">C.</tp:taxon-name-part><tp:taxon-name-part taxon-name-part-type="species" reg="prostrata">prostrata</tp:taxon-name-part></tp:taxon-name></italic> and <italic><tp:taxon-name><tp:taxon-name-part taxon-name-part-type="genus" reg="Cyathula">C.</tp:taxon-name-part><tp:taxon-name-part taxon-name-part-type="species" reg="achyranthoides">achyranthoides</tp:taxon-name-part></tp:taxon-name></italic> in the list of <tp:taxon-name><tp:taxon-name-part taxon-name-part-type="family">Amaranthaceae</tp:taxon-name-part></tp:taxon-name> occurring in Fernando Po (Bioko) Island, Equatorial Guinea, without any explanation (<xref ref-type="bibr" rid="B13">Cavaco 1962</xref>: 221). Subsequent authors (e.g. <xref ref-type="bibr" rid="B26">Gosline et al. (2023)</xref>) have consistently referred to the taxon as <italic><tp:taxon-name><tp:taxon-name-part taxon-name-part-type="genus" reg="Cyathula">Cyathula</tp:taxon-name-part><tp:taxon-name-part taxon-name-part-type="species" reg="achyranthoides">achyranthoides</tp:taxon-name-part></tp:taxon-name></italic>, maintaining it as distinct from <italic><tp:taxon-name><tp:taxon-name-part taxon-name-part-type="genus" reg="Cyathula">C.</tp:taxon-name-part><tp:taxon-name-part taxon-name-part-type="species" reg="prostrata">prostrata</tp:taxon-name-part></tp:taxon-name></italic>.</p></tp:treatment-sec><tp:treatment-sec sec-type="description" id="SECID0EKYBG"><title>Description.</title><p><bold><italic>Perennial herbs</italic></bold> up to 1 m high rooting at nodes; <bold><italic>leaf pairs</italic></bold> 3–6 on each branch; <bold><italic>leaves</italic></bold> obovate or broadly ovate, shortly petiolate (petioles up to 10(15–20) mm), apically not attenuate and shortly acuminate, 40–130 × 20–50 mm, glabrous or sparsely pubescent (mostly abaxially on the veins) with appressed hairs up to 1.0 mm long; <bold><italic>bract</italic></bold> (persistent on the inflorescence axis) 1.5–2.0 mm long, triangular or oblong; synflorescences dense, <bold><italic>main florescence</italic></bold> 40–100 mm long; paracladia present; cymes (Fig. <xref ref-type="fig" rid="F2">2E</xref>) asymmetric, bracteoles of the first order (<italic>br1</italic>: Fig. <xref ref-type="fig" rid="F3">3A, B</xref>) two, ~ 2.5 mm long, narrowly oblong, mucronate, with central fertile flower in between, <bold><italic>sterile part</italic></bold> pedicellate (pedicel 0.5–0.8 mm long), with central sterile flower having a narrowly cylindrical perianth up to 2.0(2.5) mm long, its segments lanceolate, acuminate, non-hooked or only recurved; second-ordered bracteoles (<italic>br2</italic>) two, uncinate, 2.5–3.0 mm long; two rudimentary flowers located in the axils of second-ordered bracteoles are accompanied by paired uncinate third-ordered bracteoles (<italic>br3</italic>) shorter than <italic>br2</italic>; thus, each cyme has at least six unequal uncinae; <bold><italic>perianth of fertile flower</italic></bold> with five green segments 3.0–4.0 mm long, pubescent, each segment three-nerved; <bold><italic>pseudostaminodes</italic></bold> 0.3–0.4 mm long, entire; <bold><italic>anthers</italic></bold> ~ 0.3 mm long; <bold><italic>style</italic></bold> (with capitate stigma) 0.8–1.0 mm long; <bold><italic>fruit</italic></bold> (without style) 1.8–2.4(2.8) mm long; <bold><italic>seed coat</italic></bold> brown; <bold><italic>radicle</italic></bold> pointed upwards.</p></tp:treatment-sec><tp:treatment-sec sec-type="habitat" id="SECID0EJ1BG"><title>Habitat.</title><p>Tropical lowland and submontane forests up to 1200 m a.s.l., semi-shady disturbed areas.</p></tp:treatment-sec><tp:treatment-sec sec-type="IUCN category" id="SECID0EO1BG"><title>IUCN category.</title><p>Frequently found in ruderal sites (e.g. <xref ref-type="bibr" rid="B29">Hauman (1951)</xref>; <xref ref-type="bibr" rid="B15">Chatelain et al. (2024)</xref>, both as <italic><tp:taxon-name><tp:taxon-name-part taxon-name-part-type="genus" reg="Cyathula">C.</tp:taxon-name-part><tp:taxon-name-part taxon-name-part-type="species" reg="achyranthoides">achyranthoides</tp:taxon-name-part></tp:taxon-name></italic>) and, therefore, is assigned the least-concern (LC) category.</p></tp:treatment-sec><tp:treatment-sec sec-type="distribution" id="SECID0EH2BG"><title>Distribution</title><p>
              <bold>(Fig. <xref ref-type="fig" rid="F11">11</xref>).</bold>
            </p><fig id="F11" position="float" orientation="portrait"><object-id xmlns:xlink="http://www.w3.org/1999/xlink" content-type="doi" xlink:type="simple">10.3897/phytokeys.260.162975.figure11</object-id><object-id xmlns:xlink="http://www.w3.org/1999/xlink" content-type="arpha" xlink:type="simple">E62B2BC3-33E9-5A9E-ACDA-EE640196B670</object-id><label>Figure 11.</label><caption><p>Distribution map of <italic><tp:taxon-name><tp:taxon-name-part taxon-name-part-type="genus" reg="Cyathula">Cyathula</tp:taxon-name-part><tp:taxon-name-part taxon-name-part-type="species" reg="geminata">geminata</tp:taxon-name-part></tp:taxon-name></italic>.</p></caption><graphic xmlns:xlink="http://www.w3.org/1999/xlink" xlink:href="phytokeys-260-237_article-162975__-g011.jpg" position="float" orientation="portrait" xlink:type="simple" id="oo_1385826.jpg"><uri content-type="original_file" xlink:type="simple">https://binary.pensoft.net/fig/1385826</uri></graphic></fig><p><bold>Angola</bold>: [Cuanza Norte Prov.] Cazengo, May 1912, J. Gossweiler 5705 (COI00068665).</p><p><bold>Benin</bold>: [without exact location and date] M. Poisson s.n. (K005772342); [Plateau Dept.] Pobé City, 2 Sep 1964, E.J. Adjanohoun 120 (P05029074); Zou Dept., Cové, 12 Dec 1998, N. Sokpon 464 (BR0000013779054); Zou Dept., Savè, 15 Dec 1999, V. Adjakidjè &amp; al. 3178 (WAG0204798).</p><p><bold>Burkina Faso</bold>: Houet [Prov.], 80 km NE of Bobo[-Dioulasso], 23 Jan 2005, L. Sanou &amp; M. van Slageren 1662 (K005772326).</p><p><bold>Cameroon (selected)</bold>: [East Region] 30 km SSE of Batouri, 7 Apr 1962, R. Letouzey 4677 (P05028675); [Centre Region] nr Ngoro vill., 30 Mar 1963, J. Raynal &amp; A. Raynal 10594 (P05028673); [Adamawa Region] Tibati, Sep 1963, R. Letouzey 5846 (P05028679); [East Region] Njangené, S of Ebaka, 27 Dec 1965, A.J.M. Leeuwenberg 7371 (K005772496, P05028683); [West Region] Bamboutos Mt., 10 Sep 1967, A. Meurillon 603 (K005772495); [South Region] Nkolowom, 10 Mar 1970, R. Letouzey 110129 (K005772494); [Central Region] Ndanan, M’Fou Park, 9 Mar 2004, M. Cheek &amp; al. 11577 (K000339697).</p><p><bold>Central African Republic</bold>: Ouaka Pref., Oubangui plateau, 20 Mar 1925, R.P.Ch. Tisserant 1700 (P05028702); [Lobaye Pref.] Mbaïki, 3 Dec 1936, R.P.Ch. Tisserant 3454 (P05028700).</p><p><bold>Chad</bold>: Reported by <xref ref-type="bibr" rid="B14">César and Chatelain (2019)</xref>; probably a collection “[Nana-Grébizi Pref.] Chari Territory, Between Fort Crampel [Kaga-Bandoro, Central African Republic] town &amp; La Nana [N’Gueli, Chad Rep.], Dec 1903, A. Chevalier 10689” (P05028703) belongs hereto.</p><p><bold>Congo Rep.</bold>: Nkéni-Alima Dept., Gamboma to Etoro, 7 Jun 1961, B. Descoings 7108 (P05028696); [Cuvette-Ouest Dept.] Ewo to Palabaka, 3 Aug 1961, B. Descoings 8738 (P05028685); [Likouala Dept.] nr Impfondo, 20 Jan 1966, A. Bouquet 2008 (P05028697); M’Bamou Island, 25 May 1967, P. Sita 1701 (P05028692); Sangha Dept., Nouabalé-Ndoki NP, 379 m a.s.l., 20 Dec 2011, N. Ebika 688 (E00737319, WAG1971816); Sangha Dept., Bon Coin vill., 1 Feb 2013, N. Ebika 974 (E00757912, WAG1576459).</p><p><bold>DR Congo (selected)</bold>: [Tshopo Prov.] Stanleyville [Kisangani], 12 Jan 1882, P.T.L. Putman 93 (K005772497); [Bas-Uélé Prov.] Dili, [without date, probably early 20<sup>th</sup> century] K. Jespersen 25 (BR0000013780074); [Kasai Prov.] Port Francqui [Ilebo], [without date, probably early 20<sup>th</sup> century] H. Vanderyst 24370 (BR0000013779689); [Sud-Ubangi Prov.] Bokumu, [without date, probably early 20<sup>th</sup> century] H. Vanderyst 24527 (BR0000013779733); [Équateur Prov.] Eala, Nov 1923, V. Goossens 4452 (BR0000013779993); [Mongala Prov.] Lisala, Mar 1924, V. Goossens 4133 (BR0000013780029); [North Kivu Prov.] E of Beni, 1929, H. Humbert 8755 (BR0000013780463, P05028688); [Kongo Central Prov.] Kanga, 10 Oct 1930, H. Vanderyst 26162 (BR0000013779245); [Bas-Uélé Prov.] Bambesa, 19 Mar 1935, Steyaert 25 (BR0000013780364); [Haut Uele prov.] Nganzi, 30 Oct 1938, J. Louis 12186 (BR0000006607135, K005772498); [Tshopo Prov.] Yangambi, 17 Jun 1938, J. Louis 9817 (BR0000013780227, K005772501); [Sud-Ubangi Prov.] Budjala Territory, Wadju, 3 Feb 1938, V.A. Brimeyer s.n. (BR0000013779856); [Kwilu Prov.] Kikwit, 4 Jun 1946, M. Renier 89 (BR0000013779610); [Lomami Prov.] nr Mwene-Ditu, 1952, Dandoy 12 (BR0000013779764) – Fig. <xref ref-type="fig" rid="F12">12</xref>; [Haut-Lomami Prov.] Mukulakulu, 25 Mar 1953, De Troyer 68 (BR0000013779771); [Mai-Ndombe Prov.] Irongo Terr., Panza, 25 Jun 1953, G. Gilbert 14270 (BR0000013779917, WAG0186660); [South Kivu Prov.] Kalehe Territory, 3 Jan 1958, R. Gutzwiller 2515 (WAG0186661); [North Kivu Prov.] Lungoma, 1050 m a.s.l., 11 Jun 1958, R. Gutzwiller 3084 (BR0000013779986, WAG0186663); [Tshuapa Prov.] Monkoto, 9 Aug 1958, C. Evrard 4568 (BR0000013779900); [Bas-Congo Prov.] Luki vill., 17 Aug 1959, P. Compere 103 (BR0000013779207); Kwango Prov., nr Kenge, 14 May 1964, L. Pauwels 4459 (BR0000013779597); [Tshopo Prov.] 12 km E of Waine Rukula, 3 Jan 1973, S. Lisowski 15626 (BR0000013780135); [Bas-Uélé Prov.] 130 km NW of Likati, Bongbeto, 3 Jan 1978, S. Lisowski 46673 (BR0000013780173); [Tshopo Prov.] 15 km E of Kisangani, 30 Nov 1981, S. Lisowski 66797 (BR0000013780180); [Maniema Prov.] nr Lubutu, 20 Feb 1982, L. Pauwels 6588 (WAG0186662); [North Kivu Prov.] Nyamakombola, 15 Oct 1989, Terashima 8 (BR0000013780371); Mambasa Territory, Ituri Forest, 13 Apr 2001, F. Bujo Degho 632 (K005772506); [Tshopo Prov.] Liambe, 370 m a.s.l., 23 May 2010, Boyekoli Ebale Congo Expedition 754 (BR0000005706723).</p><fig id="F12" position="float" orientation="portrait"><object-id xmlns:xlink="http://www.w3.org/1999/xlink" content-type="doi" xlink:type="simple">10.3897/phytokeys.260.162975.figure12</object-id><object-id xmlns:xlink="http://www.w3.org/1999/xlink" content-type="arpha" xlink:type="simple">1EBD05FC-D386-5A92-A71C-657159D45E40</object-id><label>Figure 12.</label><caption><p>A representative specimen of <italic><tp:taxon-name><tp:taxon-name-part taxon-name-part-type="genus" reg="Cyathula">Cyathula</tp:taxon-name-part><tp:taxon-name-part taxon-name-part-type="species" reg="geminata">geminata</tp:taxon-name-part></tp:taxon-name></italic>.</p></caption><graphic xmlns:xlink="http://www.w3.org/1999/xlink" xlink:href="phytokeys-260-237_article-162975__-g012.jpg" position="float" orientation="portrait" xlink:type="simple" id="oo_1385827.jpg"><uri content-type="original_file" xlink:type="simple">https://binary.pensoft.net/fig/1385827</uri></graphic></fig><p><bold>Equatorial Guinea</bold>: Fernando Po [Bioko Island], 1843, Vogel [ex herb. Hooker] 253 (K005772356, K005772357); [location unknown] 450 m a.s.l., 18 Mar 1908, G. Tessmann 273 (K005772350).</p><p><bold>Ethiopia</bold>: Southwest Ethiopia Region, Keffa Zone, S of Mizan Teferi, 1050 m a.s.l., 1 Dec 1984, I. Friis &amp; al. 3914 (K005772572); [Gambela Region] 15 km E of Pugnido, 600 m a.s.l., 23 Nov 1995, I. Friis &amp; al. 7289 (K005772568).</p><p><bold>Gabon</bold>: Woleu-Ntem Prov., Limbali Forest, 20 Dec 1990, J.J. Dibata D57 (WAG0126503).</p><p><bold>Ghana</bold>: Gibi, 16 Dec 1952, J.K. Morton 8112 (K005772328); [Eastern Region] nr Asiakwa, 19 Dec 1952, J.K. Morton 8209 (K005772329); Banda area, Bui, 20 Dec 1953, J.K. Morton 25075 (K005772327, WAG0186027); Volta Region, Kpando, 215 m a.s.l., 23 Dec 1972, J.F. Veldkamp 6092 (L1690977).</p><p><bold>Guinea</bold>: Milo River, 2 Dec 1966, S. Lisowski 81483 (BR0000013779061); Forécariah Pref., nr Dalonia, 900 m a.s.l., 19 Jan 2013, M. Cheek &amp; al. 16970 (K000334927).</p><p><bold>Guinea-Bisau</bold>: Gabú Region, 5 km ESE of Lugajole, 9 Dec 2017, E.L.A.N. Simons &amp; al. 2239 (WAG1977274).</p><p><bold>Ivory Coast</bold>: [Abidjan Autonomous Distr.] Bingerville, Dec 1906, A. Chevalier 16025 (P05029080); [Abijan Autonomous Distr.] Anguédédou Forest, 1948, G. Mangenot &amp; <italic>L. Aké Assi 3933</italic> (P05029082, UCJ000657); Toumodi, 4 Nov 1950, G. Roberty 12588 (G); [Agnéby-Tiassa Region] Anno vill., 15 Dec 1955, L. Aké Assi 3512 (UCJ000658); Orumbo Boka Forest, 10 Dec 1957, E. Adjanohoun 2049 (UCJ000659); Lamto, 1973, L. Aké Assi s.n. (UCJ000660); Abijan, Banco Forest Reserve, 23 Mar 1976, J. de Koning 6720 (BR0000016151369, WAG0098800); Bouna Pref., Comoé Sud, 4 Nov 1987, P. Poilecot 39755 (G); Bouna, Divo Dept., 4 km W of Divo city, 2 Dec 1992, C. Chatelain &amp; H.G. Téhé 40288 (G).</p><p><bold>Liberia</bold>: Grand Cape Mount Co., Ganna Tanyehun, 21 Dec 1947, J.T. Baldwin 10777 (K005772337); Ganta Town, 16 Dec 1951, A.J.D. Baker 1126 (K005772336).</p><p><bold>Mali</bold>: [Kayes Region] Kita, 27 Dec 1947, G. Roberty 10246 (G); Bamako, 29 Nov 1969, N. Diarra 387 (P05029066); [Sikasso Region] Kadiolo, 30 Dec 1969, N. Diarra 452 (P05029067); Sikasso Region, Bougouni, 325 m a.s.l., 1 Dec 2010, S. Sanogo &amp; al. 724 (K005772325).</p><p><bold>Niger</bold>: W National Park, 8 Dec 1978, M. Saadou &amp; M. Garba 1099 (P05029084, WAG0033827).</p><p><bold>Nigeria</bold>: [Oyo State] Garuba, Sep 1890, A. Moloney 11 (K005772315); [Ogun State] Akilla, 23 Feb 1931, W.D. MacGregor 499 (K005772345); [Oyo State] nr Ibadan, 600 ft [183 m], Nov 1936, R.J. Newberry &amp; A.E. Etim 168 (K005772313); [Edo State] Okomu Forest Reserve, 20 Jan 1948, J.P.M. Brenan &amp; P.W. Richards 8850 &amp; 8851 (K005772346, P05029068); [Bauchi State] Bauchi city, 4 Dec 1971, M.G. Latilo 64739 (K005772341); [Cross River State] Ogoja, nr Yahe vill., 21 Feb 1973, Latilo &amp; Oguntayo 67625 (K005772351); [Ogun State] Ilaro Forest Reserve, 12 Dec 1982, J. Lowe 4358 (K005772349).</p><p><bold>Senegal</bold>: [Ziguinchor Region] Brin vill., 27 Dec 1976, C. Vanden Berghen 1638 (BR0000013779023, WAG0105288); [Ziguinchor Region] Badiouré, 29 Nov 1983, C. Vanden Berghen 4066 (BR0000013779016).</p><p><bold>Sierra Leone</bold>: Ndoke, 1914, N.W. Thomas 4537 (K005772340); [Northern Prov.] Gbinti (Dibia), 11 Jan 1953, F.C. Deighton 5900 (K005772339); Northern Prov., Dumbala to Wania, 5 Jan 1964, Morton &amp; Gledhill 519 (K005772333); Tingi Mts., 19 Dec 1965, Morton &amp; Gledhill 3208 (K005772330).</p><p><bold>South Sudan</bold>: [Eastern Equatoria State] Talanga, 110 m a.s.l., 7 Dec 1980, I. Friis &amp; K. Vollesen 755 (BR0000016151352, K005772565).</p><p><bold>Togo</bold>: [Plateaux Region] Kloto, 1977, J.F. Brunel 4130 (TOGO01696); Nuivé, Dec 1978, J.F. Brunel 6219 (TOGO01694); Boulohou, Nov 1984, J.F. Brunel 9107 (TOGO01693).</p><p><bold>Uganda</bold>: [Central Region] Buddo, 3800 ft [1158 m], Aug 1937, anonymous 1814 (K005772942); Buganda prov., Kyagwe, 3750 ft, 7 Dec 1949, H.C. Dawkins 469 (K005772940); [Central Region] 2 km E of Kayugi, 1150 m a.s.l., 22 May 1972, K.A. Lye 6833 (K005772938); [Central Region] Mawokota County, Bunjako Island, 1143 m a.s.l., 13 Mar 2011, S. Santini 457 (FT0004990).</p></tp:treatment-sec><tp:treatment-sec sec-type="distribution" id="SECID0EVAAI"><title>General distribution.</title><p>Only known in Tropical Africa. <italic><tp:taxon-name><tp:taxon-name-part taxon-name-part-type="genus" reg="Cyathula">Cyathula</tp:taxon-name-part><tp:taxon-name-part taxon-name-part-type="species" reg="geminata">geminata</tp:taxon-name-part></tp:taxon-name></italic> is not reported for the flora of tropics of southern Africa (<xref ref-type="bibr" rid="B41">Phiri 2005</xref>; <xref ref-type="bibr" rid="B39">Odorico et al. 2022</xref>). It is also not reported for Rwanda (<xref ref-type="bibr" rid="B58">Townsend 1985</xref>; present paper), although its presence is possible due to records in the neighbouring regions of Uganda and DR Congo.</p></tp:treatment-sec><tp:treatment-sec><!--Section generated to contain objects referenced in tp:taxon-treatment.--><fig id="F2" position="float" orientation="portrait"><object-id xmlns:xlink="http://www.w3.org/1999/xlink" content-type="doi" xlink:type="simple">10.3897/phytokeys.260.162975.figure2</object-id><object-id xmlns:xlink="http://www.w3.org/1999/xlink" content-type="arpha" xlink:type="simple">96AE7F1E-DAB6-5B7E-B3B3-CC1AD40F242B</object-id><label>Figure 2.</label><caption><p>Cymes of studied <italic><tp:taxon-name><tp:taxon-name-part taxon-name-part-type="genus" reg="Cyathula">Cyathula</tp:taxon-name-part></tp:taxon-name></italic> species. A. <italic><tp:taxon-name><tp:taxon-name-part taxon-name-part-type="genus" reg="Cyathula">C.</tp:taxon-name-part><tp:taxon-name-part taxon-name-part-type="species" reg="achyranthoides">achyranthoides</tp:taxon-name-part></tp:taxon-name></italic>; B. <italic><tp:taxon-name><tp:taxon-name-part taxon-name-part-type="genus" reg="Cyathula">C.</tp:taxon-name-part><tp:taxon-name-part taxon-name-part-type="species" reg="brevispicata">brevispicata</tp:taxon-name-part></tp:taxon-name></italic>; C. Sterile flower of <italic><tp:taxon-name><tp:taxon-name-part taxon-name-part-type="genus" reg="Cyathula">C.</tp:taxon-name-part><tp:taxon-name-part taxon-name-part-type="species" reg="brevispicata">brevispicata</tp:taxon-name-part></tp:taxon-name></italic> with bracteoles; D. <italic><tp:taxon-name><tp:taxon-name-part taxon-name-part-type="genus" reg="Cyathula">C.</tp:taxon-name-part><tp:taxon-name-part taxon-name-part-type="species" reg="fernando-poensis">fernando-poensis</tp:taxon-name-part></tp:taxon-name></italic>; E. <italic><tp:taxon-name><tp:taxon-name-part taxon-name-part-type="genus" reg="Cyathula">C.</tp:taxon-name-part><tp:taxon-name-part taxon-name-part-type="species" reg="geminata">geminata</tp:taxon-name-part></tp:taxon-name></italic>; F. <italic><tp:taxon-name><tp:taxon-name-part taxon-name-part-type="genus" reg="Cyathula">C.</tp:taxon-name-part><tp:taxon-name-part taxon-name-part-type="species" reg="prostrata">prostrata</tp:taxon-name-part></tp:taxon-name></italic>. Abbreviations: br1, br 2 – bracteoles of the first and second orders, sp – sterile part, ff – fertile flower. Scale bars: 1 mm.</p></caption><graphic xmlns:xlink="http://www.w3.org/1999/xlink" xlink:href="phytokeys-260-237_article-162975__-g002.jpg" position="float" orientation="portrait" xlink:type="simple" id="oo_1385817.jpg"><uri content-type="original_file" xlink:type="simple">https://binary.pensoft.net/fig/1385817</uri></graphic></fig><fig id="F3" position="float" orientation="portrait"><object-id xmlns:xlink="http://www.w3.org/1999/xlink" content-type="doi" xlink:type="simple">10.3897/phytokeys.260.162975.figure3</object-id><object-id xmlns:xlink="http://www.w3.org/1999/xlink" content-type="arpha" xlink:type="simple">DAEFA89B-92BF-5F06-A0FD-D64A578E6751</object-id><label>Figure 3.</label><caption><p>Simplified cyme architecture in the <italic><tp:taxon-name><tp:taxon-name-part taxon-name-part-type="genus" reg="Cyathula">Cyathula</tp:taxon-name-part><tp:taxon-name-part taxon-name-part-type="species" reg="achyranthoides">achyranthoides</tp:taxon-name-part></tp:taxon-name></italic> group and related <italic><tp:taxon-name><tp:taxon-name-part taxon-name-part-type="genus" reg="Cyathula">C.</tp:taxon-name-part><tp:taxon-name-part taxon-name-part-type="species" reg="prostrata">prostrata</tp:taxon-name-part></tp:taxon-name></italic>. A, B. Asymmetric cymes of <italic><tp:taxon-name><tp:taxon-name-part taxon-name-part-type="genus" reg="Cyathula">C.</tp:taxon-name-part><tp:taxon-name-part taxon-name-part-type="species" reg="achyranthoides">achyranthoides</tp:taxon-name-part></tp:taxon-name></italic> and <italic><tp:taxon-name><tp:taxon-name-part taxon-name-part-type="genus" reg="Cyathula">C.</tp:taxon-name-part><tp:taxon-name-part taxon-name-part-type="species" reg="geminata">geminata</tp:taxon-name-part></tp:taxon-name></italic> including the common type (A) with a sterile part with one sterile flower (sf) located on one side of the fertile flower (ff), and deviating type (B) with one sessile rudimentary flower or bracteole(s); C. Symmetric cyme of <italic><tp:taxon-name><tp:taxon-name-part taxon-name-part-type="genus" reg="Cyathula">C.</tp:taxon-name-part><tp:taxon-name-part taxon-name-part-type="species" reg="aethiopica">aethiopica</tp:taxon-name-part></tp:taxon-name></italic>, <italic><tp:taxon-name><tp:taxon-name-part taxon-name-part-type="genus" reg="Cyathula">C.</tp:taxon-name-part><tp:taxon-name-part taxon-name-part-type="species" reg="brevispicata">brevispicata</tp:taxon-name-part></tp:taxon-name></italic> and <italic><tp:taxon-name><tp:taxon-name-part taxon-name-part-type="genus" reg="Cyathula">C.</tp:taxon-name-part><tp:taxon-name-part taxon-name-part-type="species" reg="fernando-poensis">fernando-poensis</tp:taxon-name-part></tp:taxon-name></italic> with one fertile flower (ff) and two sterile flowers (sf) located laterally; D. Symmetric cyme of <italic><tp:taxon-name><tp:taxon-name-part taxon-name-part-type="genus" reg="Cyathula">C.</tp:taxon-name-part><tp:taxon-name-part taxon-name-part-type="species" reg="prostrata">prostrata</tp:taxon-name-part></tp:taxon-name></italic> with three fertile flowers and sterile parts with sterile flowers. Abbreviations: <italic>br1</italic>, <italic>br2</italic>, <italic>br3</italic>, and <italic>br4</italic> – uncinate or non-uncinate bracteoles of different orders, X – rudimentary flowers of the sterile part.</p></caption><graphic xmlns:xlink="http://www.w3.org/1999/xlink" xlink:href="phytokeys-260-237_article-162975__-g003.jpg" position="float" orientation="portrait" xlink:type="simple" id="oo_1385818.jpg"><uri content-type="original_file" xlink:type="simple">https://binary.pensoft.net/fig/1385818</uri></graphic></fig></tp:treatment-sec><ref-list><ref id="B47"><mixed-citation xmlns:xlink="http://www.w3.org/1999/xlink" xlink:type="simple"><person-group><name name-style="western"><surname>Schumacher</surname><given-names>FC</given-names></name></person-group> (<year>1827</year>) <article-title>Beskrivelse af guineiske planter som ere fundne af Danske botanikere, især af etatsraad Thonning.</article-title><source>Det Kongelige Danske Videnskabernes Selskabs Naturvidenskabelige og Mathematiske Afhandlinger</source><volume>3</volume>: <fpage>21</fpage>–<lpage>248</lpage>. <ext-link xlink:href="10.5962/bhl.title.51454" ext-link-type="doi" xlink:type="simple">https://doi.org/10.5962/bhl.title.51454</ext-link></mixed-citation></ref><ref id="B31"><mixed-citation xmlns:xlink="http://www.w3.org/1999/xlink" xlink:type="simple"><person-group><name name-style="western"><surname>Hepper</surname><given-names>FN</given-names></name></person-group> (<year>1976</year>) <source>West African Herbaria of Isert and Thonning.</source><publisher-name>Royal Botanic Gardens Kew</publisher-name>, <publisher-loc>London</publisher-loc>, <size units="page">227 pp</size>.</mixed-citation></ref><ref id="B32"><mixed-citation xmlns:xlink="http://www.w3.org/1999/xlink" xlink:type="simple"><person-group><name name-style="western"><surname>Hooker</surname><given-names>WJ</given-names></name></person-group> (<year>1849</year>) <source>Niger Flora; Or, An enumeration of the plants of Western Tropical Africa. A.</source><publisher-name>Henfrey</publisher-name>, <publisher-loc>London</publisher-loc>, <size units="page">657 pp</size>. <ext-link xlink:href="10.5962/bhl.title.594" ext-link-type="doi" xlink:type="simple">https://doi.org/10.5962/bhl.title.594</ext-link></mixed-citation></ref><ref id="B6"><mixed-citation xmlns:xlink="http://www.w3.org/1999/xlink" xlink:type="simple"><person-group><name name-style="western"><surname>Baker</surname><given-names>JG</given-names></name><name name-style="western"><surname>Clarke</surname><given-names>CB</given-names></name></person-group> (<year>1909</year>) <article-title><tp:taxon-name><tp:taxon-name-part taxon-name-part-type="family">Amaranthaceae</tp:taxon-name-part></tp:taxon-name>.</article-title> In: <person-group><name name-style="western"><surname>Thiselton-Dyer</surname><given-names>WT</given-names></name></person-group> (<role>Ed.</role>) <issue-title>Flora of Tropical Africa.</issue-title><source>Reeve &amp; Co, Ashford</source>, <fpage>14</fpage>–<lpage>75</lpage>.</mixed-citation></ref><ref id="B12"><mixed-citation xmlns:xlink="http://www.w3.org/1999/xlink" xlink:type="simple"><person-group><name name-style="western"><surname>Cavaco</surname><given-names>A</given-names></name></person-group> (<year>1954</year>) <source><tp:taxon-name><tp:taxon-name-part taxon-name-part-type="family">Amaranthaceae</tp:taxon-name-part></tp:taxon-name>. In: Humbert H (Ed.) Flore de Madagascar et des Comores. Typ.</source><publisher-name>Firmin-Didot &amp; Co.</publisher-name>, <publisher-loc>Paris</publisher-loc>, <size units="page">56 pp</size>.</mixed-citation></ref><ref id="B13"><mixed-citation xmlns:xlink="http://www.w3.org/1999/xlink" xlink:type="simple"><person-group><name name-style="western"><surname>Cavaco</surname><given-names>A</given-names></name></person-group> (<year>1962</year>) <article-title>Les <tp:taxon-name><tp:taxon-name-part taxon-name-part-type="family">Amaranthaceae</tp:taxon-name-part></tp:taxon-name> de l’Afrique au sud du tropique du cancer et de Madagascar. Mèmoires du Muséum National d’Histoire Naturelle, sér.</article-title><source>B (Botanique)</source><volume>13</volume>: <fpage>1</fpage>–<lpage>254</lpage>.</mixed-citation></ref><ref id="B26"><mixed-citation xmlns:xlink="http://www.w3.org/1999/xlink" xlink:type="simple"><person-group><name name-style="western"><surname>Gosline</surname><given-names>G</given-names></name><name name-style="western"><surname>Bidault</surname><given-names>E</given-names></name><name name-style="western"><surname>van der Burgt</surname><given-names>X</given-names></name><name name-style="western"><surname>Cahen</surname><given-names>D</given-names></name><name name-style="western"><surname>Challen</surname><given-names>G</given-names></name><name name-style="western"><surname>Condé</surname><given-names>N</given-names></name><name name-style="western"><surname>Couch</surname><given-names>C</given-names></name><name name-style="western"><surname>Couvreur</surname><given-names>TLP</given-names></name><name name-style="western"><surname>Dagallier</surname><given-names>L-PMJ</given-names></name><name name-style="western"><surname>Darbyshire</surname><given-names>I</given-names></name><name name-style="western"><surname>Dawson</surname><given-names>S</given-names></name><name name-style="western"><surname>Doré</surname><given-names>TS</given-names></name><name name-style="western"><surname>Goyder</surname><given-names>D</given-names></name><name name-style="western"><surname>Grall</surname><given-names>A</given-names></name><name name-style="western"><surname>Haba</surname><given-names>P</given-names></name><name name-style="western"><surname>Haba</surname><given-names>P</given-names></name><name name-style="western"><surname>Harris</surname><given-names>D</given-names></name><name name-style="western"><surname>Hind</surname><given-names>DJN</given-names></name><name name-style="western"><surname>Jongkind</surname><given-names>C</given-names></name><name name-style="western"><surname>Konomou</surname><given-names>G</given-names></name><name name-style="western"><surname>Larridon</surname><given-names>I</given-names></name><name name-style="western"><surname>Lewis</surname><given-names>G</given-names></name><name name-style="western"><surname>Ley</surname><given-names>A</given-names></name><name name-style="western"><surname>Lock</surname><given-names>M</given-names></name><name name-style="western"><surname>Lucas</surname><given-names>E</given-names></name><name name-style="western"><surname>Magassouba</surname><given-names>S</given-names></name><name name-style="western"><surname>Mayo</surname><given-names>S</given-names></name><name name-style="western"><surname>Molmou</surname><given-names>D</given-names></name><name name-style="western"><surname>Monro</surname><given-names>A</given-names></name><name name-style="western"><surname>Onana</surname><given-names>JM</given-names></name><name name-style="western"><surname>Paiva</surname><given-names>J</given-names></name><name name-style="western"><surname>Paton</surname><given-names>A</given-names></name><name name-style="western"><surname>Phillips</surname><given-names>S</given-names></name><name name-style="western"><surname>Prance</surname><given-names>G</given-names></name><name name-style="western"><surname>Quintanar</surname><given-names>A</given-names></name><name name-style="western"><surname>Rokni</surname><given-names>S</given-names></name><name name-style="western"><surname>Shah</surname><given-names>T</given-names></name><name name-style="western"><surname>Schrire</surname><given-names>B</given-names></name><name name-style="western"><surname>Schuiteman</surname><given-names>A</given-names></name><name name-style="western"><surname>Simões</surname><given-names>ARG</given-names></name><name name-style="western"><surname>Sosef</surname><given-names>M</given-names></name><name name-style="western"><surname>Stévart</surname><given-names>T</given-names></name><name name-style="western"><surname>Stone</surname><given-names>RD</given-names></name><name name-style="western"><surname>Utteridge</surname><given-names>T</given-names></name><name name-style="western"><surname>Wilkin</surname><given-names>P</given-names></name><name name-style="western"><surname>Xanthos</surname><given-names>M</given-names></name><name name-style="western"><surname>Nic Lughadha</surname><given-names>E</given-names></name><name name-style="western"><surname>Cheek</surname><given-names>M</given-names></name></person-group> (<year>2023</year>) A taxonomically-verified and vouchered checklist of the vascular plants of the Republic of Guinea. Scientific Data 10: e327. <ext-link xlink:href="10.1038/s41597-023-02236-6" ext-link-type="doi" xlink:type="simple">https://doi.org/10.1038/s41597-023-02236-6</ext-link></mixed-citation></ref><ref id="B29"><mixed-citation xmlns:xlink="http://www.w3.org/1999/xlink" xlink:type="simple"><person-group><name name-style="western"><surname>Hauman</surname><given-names>L</given-names></name></person-group> (<year>1951</year>) <article-title><tp:taxon-name><tp:taxon-name-part taxon-name-part-type="family">Amaranthaceae</tp:taxon-name-part></tp:taxon-name>.</article-title> In: <person-group><name name-style="western"><surname>Boutique</surname><given-names>R</given-names></name></person-group> (<role>Ed.</role>) <issue-title>Flore du Congo Belge et du Ruanda-Urundi, Spermatophytes (Vol.</issue-title><source>2). I.N.E.A.C., Bruxelles</source>, <fpage>12</fpage>–<lpage>81</lpage>.</mixed-citation></ref><ref id="B15"><mixed-citation xmlns:xlink="http://www.w3.org/1999/xlink" xlink:type="simple"><person-group><name name-style="western"><surname>Chatelain</surname><given-names>C</given-names></name><name name-style="western"><surname>Schmidt</surname><given-names>M</given-names></name><name name-style="western"><surname>Zizka</surname><given-names>G</given-names></name><name name-style="western"><surname>Nacoulma</surname><given-names>BMI</given-names></name><name name-style="western"><surname>Diarra</surname><given-names>ML</given-names></name><name name-style="western"><surname>Thiombiano</surname><given-names>A</given-names></name><name name-style="western"><surname>Dressler</surname><given-names>S</given-names></name><name name-style="western"><surname>Spichiger</surname><given-names>R</given-names></name></person-group> (<year>2024</year>) <source>Flore Illustrée du Burkina Faso et du Mali (Vol. 2).</source><publisher-name>Druck- und Verlagshaus Zarbock GmbH &amp; Co</publisher-name>, <publisher-loc>Frankfurt-am-Main</publisher-loc>, <size units="page">1062 pp</size>.</mixed-citation></ref><ref id="B14"><mixed-citation xmlns:xlink="http://www.w3.org/1999/xlink" xlink:type="simple"><person-group><name name-style="western"><surname>César</surname><given-names>J</given-names></name><name name-style="western"><surname>Chatelain</surname><given-names>C</given-names></name></person-group> (<year>2019</year>) <source>Flore Illustré du Tchad.</source><publisher-name>Conservatoire et Jardin Botaniques</publisher-name>, <publisher-loc>Genève</publisher-loc>, <size units="page">774 pp</size>.</mixed-citation></ref><ref id="B41"><mixed-citation xmlns:xlink="http://www.w3.org/1999/xlink" xlink:type="simple"><person-group><name name-style="western"><surname>Phiri</surname><given-names>PSM</given-names></name></person-group> (<year>2005</year>) <source>A Checklist of Zambian vascular plants [Southern African Botanical Diversity Network Report No. 32].</source><publisher-name>SABONET</publisher-name>, <publisher-loc>Pretoria</publisher-loc>, <size units="page">183 pp</size>.</mixed-citation></ref><ref id="B39"><mixed-citation xmlns:xlink="http://www.w3.org/1999/xlink" xlink:type="simple"><person-group><name name-style="western"><surname>Odorico</surname><given-names>D</given-names></name><name name-style="western"><surname>Nicosia</surname><given-names>E</given-names></name><name name-style="western"><surname>Datizua</surname><given-names>C</given-names></name><name name-style="western"><surname>Langa</surname><given-names>C</given-names></name><name name-style="western"><surname>Raiva</surname><given-names>R</given-names></name><name name-style="western"><surname>Souane</surname><given-names>J</given-names></name><name name-style="western"><surname>Nhalungo</surname><given-names>S</given-names></name><name name-style="western"><surname>Banze</surname><given-names>A</given-names></name><name name-style="western"><surname>Caetano</surname><given-names>B</given-names></name><name name-style="western"><surname>Nhauando</surname><given-names>V</given-names></name><name name-style="western"><surname>Ragú</surname><given-names>H</given-names></name><name name-style="western"><surname>Machunguene</surname><given-names>Jr M</given-names></name><name name-style="western"><surname>Caminho</surname><given-names>J</given-names></name><name name-style="western"><surname>Mutemba</surname><given-names>L</given-names></name><name name-style="western"><surname>Matusse</surname><given-names>E</given-names></name><name name-style="western"><surname>Osborne</surname><given-names>J</given-names></name><name name-style="western"><surname>Wursten</surname><given-names>B</given-names></name><name name-style="western"><surname>Burrows</surname><given-names>J</given-names></name><name name-style="western"><surname>Cianciullo</surname><given-names>S</given-names></name><name name-style="western"><surname>Malatesta</surname><given-names>L</given-names></name><name name-style="western"><surname>Attorre</surname><given-names>F</given-names></name></person-group> (<year>2022</year>) <article-title>An updated checklist of Mozambique’s vascular plants.</article-title><source>PhytoKeys</source><volume>189</volume>: <fpage>61</fpage>–<lpage>80</lpage>. <ext-link xlink:href="10.3897/phytokeys.189.75321" ext-link-type="doi" xlink:type="simple">https://doi.org/10.3897/phytokeys.189.75321</ext-link></mixed-citation></ref><ref id="B58"><mixed-citation xmlns:xlink="http://www.w3.org/1999/xlink" xlink:type="simple"><person-group><name name-style="western"><surname>Townsend</surname><given-names>CC</given-names></name></person-group> (<year>1985</year>) <source><tp:taxon-name><tp:taxon-name-part taxon-name-part-type="family">Amaranthaceae</tp:taxon-name-part></tp:taxon-name>. In: Polhill RM (Ed.) Flora of Tropical East Africa.</source><publisher-name>Balkema</publisher-name>, <publisher-loc>Rotterdam–Boston</publisher-loc>, <size units="page">136 pp</size>.</mixed-citation></ref></ref-list></tp:taxon-treatment>
